# Supplementary material for: Efficient anomaly recognition using surveillance videos
Source: PeerJ Comput Sci. 2022 Oct 14;8:e1117. doi: 10.7717/peerj-cs.1117 (PMC9575851; doi:10.7717/peerj-cs.1117)
Supplement: Supplemental Information 1 [file peerj-cs-08-1117-s001.zip]

Archive with 83 entries (69 files):
- cs-72336-Training-and-Core-Infernce-Engine-master/Training-and-Core-Infernce-Engine-master/
- cs-72336-Training-and-Core-Infernce-Engine-master/Training-and-Core-Infernce-Engine-master/.gitignore
- cs-72336-Training-and-Core-Infernce-Engine-master/Training-and-Core-Infernce-Engine-master/__pycache__/
- cs-72336-Training-and-Core-Infernce-Engine-master/Training-and-Core-Infernce-Engine-master/__pycache__/opts.cpython-37.pyc
- cs-72336-Training-and-Core-Infernce-Engine-master/Training-and-Core-Infernce-Engine-master/archs/
- cs-72336-Training-and-Core-Infernce-Engine-master/Training-and-Core-Infernce-Engine-master/archs/__init__.py
- cs-72336-Training-and-Core-Infernce-Engine-master/Training-and-Core-Infernce-Engine-master/archs/__pycache__/
- cs-72336-Training-and-Core-Infernce-Engine-master/Training-and-Core-Infernce-Engine-master/archs/__pycache__/__init__.cpython-37.pyc
- cs-72336-Training-and-Core-Infernce-Engine-master/Training-and-Core-Infernce-Engine-master/archs/__pycache__/bn_inception.cpython-37.pyc
- cs-72336-Training-and-Core-Infernce-Engine-master/Training-and-Core-Infernce-Engine-master/archs/__pycache__/mobilenet_v2.cpython-37.pyc
- cs-72336-Training-and-Core-Infernce-Engine-master/Training-and-Core-Infernce-Engine-master/archs/bn_inception.py
- cs-72336-Training-and-Core-Infernce-Engine-master/Training-and-Core-Infernce-Engine-master/archs/mobilenet_v2.py
- cs-72336-Training-and-Core-Infernce-Engine-master/Training-and-Core-Infernce-Engine-master/Confusion Matrix/
- cs-72336-Training-and-Core-Infernce-Engine-master/Training-and-Core-Infernce-Engine-master/Confusion Matrix/CF_of_TestData_using_untrimmed_dataset.png
- cs-72336-Training-and-Core-Infernce-Engine-master/Training-and-Core-Infernce-Engine-master/Confusion Matrix/cmUntrimmed.npy
- cs-72336-Training-and-Core-Infernce-Engine-master/Training-and-Core-Infernce-Engine-master/GetCF.py
- cs-72336-Training-and-Core-Infernce-Engine-master/Training-and-Core-Infernce-Engine-master/GetComputeComplexity.py
- cs-72336-Training-and-Core-Infernce-Engine-master/Training-and-Core-Infernce-Engine-master/main.py
- cs-72336-Training-and-Core-Infernce-Engine-master/Training-and-Core-Infernce-Engine-master/Mobilenet_Model_Architecture.txt
- cs-72336-Training-and-Core-Infernce-Engine-master/Training-and-Core-Infernce-Engine-master/ops/
- cs-72336-Training-and-Core-Infernce-Engine-master/Training-and-Core-Infernce-Engine-master/ops/__init__.py
- cs-72336-Training-and-Core-Infernce-Engine-master/Training-and-Core-Infernce-Engine-master/ops/__pycache__/
- cs-72336-Training-and-Core-Infernce-Engine-master/Training-and-Core-Infernce-Engine-master/ops/__pycache__/__init__.cpython-37.pyc
- cs-72336-Training-and-Core-Infernce-Engine-master/Training-and-Core-Infernce-Engine-master/ops/__pycache__/basic_ops.cpython-37.pyc
- cs-72336-Training-and-Core-Infernce-Engine-master/Training-and-Core-Infernce-Engine-master/ops/__pycache__/dataset.cpython-37.pyc
- cs-72336-Training-and-Core-Infernce-Engine-master/Training-and-Core-Infernce-Engine-master/ops/__pycache__/dataset_config.cpython-37.pyc
- cs-72336-Training-and-Core-Infernce-Engine-master/Training-and-Core-Infernce-Engine-master/ops/__pycache__/models.cpython-37.pyc
- cs-72336-Training-and-Core-Infernce-Engine-master/Training-and-Core-Infernce-Engine-master/ops/__pycache__/temporal_shift.cpython-37.pyc
- cs-72336-Training-and-Core-Infernce-Engine-master/Training-and-Core-Infernce-Engine-master/ops/__pycache__/transforms.cpython-37.pyc
- cs-72336-Training-and-Core-Infernce-Engine-master/Training-and-Core-Infernce-Engine-master/ops/__pycache__/utils.cpython-37.pyc
- cs-72336-Training-and-Core-Infernce-Engine-master/Training-and-Core-Infernce-Engine-master/ops/basic_ops.py
- cs-72336-Training-and-Core-Infernce-Engine-master/Training-and-Core-Infernce-Engine-master/ops/dataset.py
- cs-72336-Training-and-Core-Infernce-Engine-master/Training-and-Core-Infernce-Engine-master/ops/dataset_config.py
- cs-72336-Training-and-Core-Infernce-Engine-master/Training-and-Core-Infernce-Engine-master/ops/models.py
- cs-72336-Training-and-Core-Infernce-Engine-master/Training-and-Core-Infernce-Engine-master/ops/non_local.py
- cs-72336-Training-and-Core-Infernce-Engine-master/Training-and-Core-Infernce-Engine-master/ops/temporal_shift.py
- cs-72336-Training-and-Core-Infernce-Engine-master/Training-and-Core-Infernce-Engine-master/ops/transforms.py
- cs-72336-Training-and-Core-Infernce-Engine-master/Training-and-Core-Infernce-Engine-master/ops/utils.py
- cs-72336-Training-and-Core-Infernce-Engine-master/Training-and-Core-Infernce-Engine-master/opts.py
- cs-72336-Training-and-Core-Infernce-Engine-master/Training-and-Core-Infernce-Engine-master/plotClassificationReport.py
- cs-72336-Training-and-Core-Infernce-Engine-master/Training-and-Core-Infernce-Engine-master/plotCurves.py
- cs-72336-Training-and-Core-Infernce-Engine-master/Training-and-Core-Infernce-Engine-master/pyActionRecog/
- cs-72336-Training-and-Core-Infernce-Engine-master/Training-and-Core-Infernce-Engine-master/pyActionRecog/__init__.py
- cs-72336-Training-and-Core-Infernce-Engine-master/Training-and-Core-Infernce-Engine-master/pyActionRecog/__pycache__/
- cs-72336-Training-and-Core-Infernce-Engine-master/Training-and-Core-Infernce-Engine-master/pyActionRecog/__pycache__/__init__.cpython-37.pyc
- cs-72336-Training-and-Core-Infernce-Engine-master/Training-and-Core-Infernce-Engine-master/pyActionRecog/__pycache__/benchmark_db.cpython-37.pyc
- cs-72336-Training-and-Core-Infernce-Engine-master/Training-and-Core-Infernce-Engine-master/pyActionRecog/benchmark_db.py
- cs-72336-Training-and-Core-Infernce-Engine-master/Training-and-Core-Infernce-Engine-master/README.md
- cs-72336-Training-and-Core-Infernce-Engine-master/Training-and-Core-Infernce-Engine-master/realTimeInference.py
- cs-72336-Training-and-Core-Infernce-Engine-master/Training-and-Core-Infernce-Engine-master/Resnet50_Model_architecture.txt
- cs-72336-Training-and-Core-Infernce-Engine-master/Training-and-Core-Infernce-Engine-master/runningConfigs
- cs-72336-Training-and-Core-Infernce-Engine-master/Training-and-Core-Infernce-Engine-master/scripts/
- cs-72336-Training-and-Core-Infernce-Engine-master/Training-and-Core-Infernce-Engine-master/scripts/build_list_file.sh
- cs-72336-Training-and-Core-Infernce-Engine-master/Training-and-Core-Infernce-Engine-master/scripts/finetune_tsm_ucf101_rgb_8f.sh
- cs-72336-Training-and-Core-Infernce-Engine-master/Training-and-Core-Infernce-Engine-master/scripts/test_tsm_kinetics_rgb_8f.sh
- cs-72336-Training-and-Core-Infernce-Engine-master/Training-and-Core-Infernce-Engine-master/scripts/train_tsm_kinetics_rgb_16f.sh
- cs-72336-Training-and-Core-Infernce-Engine-master/Training-and-Core-Infernce-Engine-master/scripts/train_tsm_kinetics_rgb_8f.sh
- cs-72336-Training-and-Core-Infernce-Engine-master/Training-and-Core-Infernce-Engine-master/scripts/train_tsn_kinetics_rgb_5f.sh
- cs-72336-Training-and-Core-Infernce-Engine-master/Training-and-Core-Infernce-Engine-master/SingleVideoTest.py
- cs-72336-Training-and-Core-Infernce-Engine-master/Training-and-Core-Infernce-Engine-master/test_models.py
- cs-72336-Training-and-Core-Infernce-Engine-master/Training-and-Core-Infernce-Engine-master/tools/
- cs-72336-Training-and-Core-Infernce-Engine-master/Training-and-Core-Infernce-Engine-master/tools/build_file_list.py
- cs-72336-Training-and-Core-Infernce-Engine-master/Training-and-Core-Infernce-Engine-master/tools/directoryParser.py
- cs-72336-Training-and-Core-Infernce-Engine-master/Training-and-Core-Infernce-Engine-master/tools/vid2img_UCF101.py
- cs-72336-Training-and-Core-Infernce-Engine-master/Training-and-Core-Infernce-Engine-master/tools/vid2img_UCF-Crime.py
- cs-72336-Training-and-Core-Infernce-Engine-master/Training-and-Core-Infernce-Engine-master/UCFCrime/
- cs-72336-Training-and-Core-Infernce-Engine-master/Training-and-Core-Infernce-Engine-master/UCFCrime/file_list/
- cs-72336-Training-and-Core-Infernce-Engine-master/Training-and-Core-Infernce-Engine-master/UCFCrime/file_list/ucfcrime_rgb_train_split_1.txt
- cs-72336-Training-and-Core-Infernce-Engine-master/Training-and-Core-Infernce-Engine-master/UCFCrime/file_list/ucfcrime_rgb_train_split_2.txt
- cs-72336-Training-and-Core-Infernce-Engine-master/Training-and-Core-Infernce-Engine-master/UCFCrime/file_list/ucfcrime_rgb_train_split_3.txt
- cs-72336-Training-and-Core-Infernce-Engine-master/Training-and-Core-Infernce-Engine-master/UCFCrime/file_list/ucfcrime_rgb_val_split_1.txt
- cs-72336-Training-and-Core-Infernce-Engine-master/Training-and-Core-Infernce-Engine-master/UCFCrime/file_list/ucfcrime_rgb_val_split_2.txt
- cs-72336-Training-and-Core-Infernce-Engine-master/Training-and-Core-Infernce-Engine-master/UCFCrime/file_list/ucfcrime_rgb_val_split_3.txt
- cs-72336-Training-and-Core-Infernce-Engine-master/Training-and-Core-Infernce-Engine-master/UCFCrime/labels/
- cs-72336-Training-and-Core-Infernce-Engine-master/Training-and-Core-Infernce-Engine-master/UCFCrime/labels/ClassIDs.txt
- cs-72336-Training-and-Core-Infernce-Engine-master/Training-and-Core-Infernce-Engine-master/UCFCrime/labels/test_001.txt
- cs-72336-Training-and-Core-Infernce-Engine-master/Training-and-Core-Infernce-Engine-master/UCFCrime/labels/test_002.txt
- cs-72336-Training-and-Core-Infernce-Engine-master/Training-and-Core-Infernce-Engine-master/UCFCrime/labels/test_003.txt
- cs-72336-Training-and-Core-Infernce-Engine-master/Training-and-Core-Infernce-Engine-master/UCFCrime/labels/test_004.txt
- cs-72336-Training-and-Core-Infernce-Engine-master/Training-and-Core-Infernce-Engine-master/UCFCrime/labels/train_001.txt
- cs-72336-Training-and-Core-Infernce-Engine-master/Training-and-Core-Infernce-Engine-master/UCFCrime/labels/train_002.txt
- cs-72336-Training-and-Core-Infernce-Engine-master/Training-and-Core-Infernce-Engine-master/UCFCrime/labels/train_003.txt
- cs-72336-Training-and-Core-Infernce-Engine-master/Training-and-Core-Infernce-Engine-master/UCFCrime/labels/train_004.txt
