# Supplementary material for: Efficient anomaly recognition using surveillance videos
Source: PeerJ Comput Sci. 2022 Oct 14;8:e1117. doi: 10.7717/peerj-cs.1117 (PMC9575851; doi:10.7717/peerj-cs.1117)
Supplement: Supplemental Information 1 [file peerj-cs-08-1117-s001.zip › cs-72336-Training-and-Core-Infernce-Engine-master/Training-and-Core-Infernce-Engine-master/ops/basic_ops.py]

import torch


class Identity(torch.nn.Module):
    def forward(self, input):
        return input


class SegmentConsensus(torch.nn.Module):

    def __init__(self, consensus_type, dim=1):
        super(SegmentConsensus, self).__init__()
        self.consensus_type = consensus_type
        self.dim = dim
        self.shape = None

    def forward(self, input_tensor):
        self.shape = input_tensor.size()
        if self.consensus_type == 'avg':
            output = input_tensor.mean(dim=self.dim, keepdim=True)
        elif self.consensus_type == 'identity':
            output = input_tensor
        else:
            output = None

        return output


class ConsensusModule(torch.nn.Module):

    def __init__(self, consensus_type, dim=1):
        super(ConsensusModule, self).__init__()
        self.consensus_type = consensus_type if consensus_type != 'rnn' else 'identity'
        self.dim = dim

    def forward(self, input):
        return SegmentConsensus(self.consensus_type, self.dim)(input)
