# Supplementary material for: Efficient anomaly recognition using surveillance videos
Source: PeerJ Comput Sci. 2022 Oct 14;8:e1117. doi: 10.7717/peerj-cs.1117 (PMC9575851; doi:10.7717/peerj-cs.1117)
Supplement: Supplemental Information 1 [file peerj-cs-08-1117-s001.zip › cs-72336-Training-and-Core-Infernce-Engine-master/Training-and-Core-Infernce-Engine-master/ops/utils.py]

import numpy as np


def softmax(scores):
    es = np.exp(scores - scores.max(axis=-1)[..., None])
    return es / es.sum(axis=-1)[..., None]


class AverageMeter(object):
    """Computes and stores the average and current value"""

    def __init__(self):
        self.reset()

    def reset(self):
        self.val = 0
        self.avg = 0
        self.sum = 0
        self.count = 0

    def update(self, val, n=1):
        self.val = val
        self.sum += val * n
        self.count += n
        self.avg = self.sum / self.count


def accuracy(output, target, topk=(1,)):
    """Computes the precision@k for the specified values of k"""
    maxk = max(topk)
    batch_size = target.size(0)

    _, pred = output.topk(maxk, 1, True, True)
    pred = pred.t()
    correct = pred.eq(target.view(1, -1).expand_as(pred))

    res = []
    for k in topk:
        correct_k = correct[:k].view(-1).float().sum(0)
        res.append(correct_k.mul_(100.0 / batch_size))
    return res
