# Supplementary material for: Efficient anomaly recognition using surveillance videos
Source: PeerJ Comput Sci. 2022 Oct 14;8:e1117. doi: 10.7717/peerj-cs.1117 (PMC9575851; doi:10.7717/peerj-cs.1117)
Supplement: Supplemental Information 1 [file peerj-cs-08-1117-s001.zip › cs-72336-Training-and-Core-Infernce-Engine-master/Training-and-Core-Infernce-Engine-master/plotClassificationReport.py]

import matplotlib.pyplot as plt
import numpy as np

def show_values(pc, fmt="%.2f", **kw):
    '''
    Heatmap with text in each cell with matplotlib's pyplot
    Source: https://stackoverflow.com/a/25074150/395857 
    By HYRY
    '''
    from itertools import zip_longest as zip
    pc.update_scalarmappable()
    ax = pc.axes
    #ax = pc.axes# FOR LATEST MATPLOTLIB
    #Use zip BELOW IN PYTHON 3
    for p, color, value in zip(pc.get_paths(), pc.get_facecolors(), pc.get_array()):
        x, y = p.vertices[:-2, :].mean(0)
        if np.all(color[:3] > 0.5):
            color = (0.0, 0.0, 0.0)
        else:
            color = (1.0, 1.0, 1.0)
        ax.text(x, y, fmt % value, ha="center", va="center", color=color, **kw)


def cm2inch(*tupl):
    '''
    Specify figure size in centimeter in matplotlib
    Source: https://stackoverflow.com/a/22787457/395857
    By gns-ank
    '''
    inch = 2.54
    if type(tupl[0]) == tuple:
        return tuple(i/inch for i in tupl[0])
    else:
        return tuple(i/inch for i in tupl)


def heatmap(AUC, title, xlabel, ylabel, xticklabels, yticklabels, figure_width=40, figure_height=20, correct_orientation=False, cmap='RdBu'):
    '''
    Inspired by:
    - https://stackoverflow.com/a/16124677/395857 
    - https://stackoverflow.com/a/25074150/395857
    '''

    # Plot it out
    fig, ax = plt.subplots()    
    #c = ax.pcolor(AUC, edgecolors='k', linestyle= 'dashed', linewidths=0.2, cmap='RdBu', vmin=0.0, vmax=1.0)
    c = ax.pcolor(AUC, edgecolors='k', linestyle= 'dashed', linewidths=0.2, cmap=cmap)

    # put the major ticks at the middle of each cell
    ax.set_yticks(np.arange(AUC.shape[0]) + 0.5, minor=False)
    ax.set_xticks(np.arange(AUC.shape[1]) + 0.5, minor=False)

    # set tick labels
    #ax.set_xticklabels(np.arange(1,AUC.shape[1]+1), minor=False)
    ax.set_xticklabels(xticklabels, minor=False)
    ax.set_yticklabels(yticklabels, minor=False)

    # set title and x/y labels
    plt.title(title)
    plt.xlabel(xlabel)
    plt.ylabel(ylabel)      

    # Remove last blank column
    plt.xlim( (0, AUC.shape[1]) )

    # Turn off all the ticks
    ax = plt.gca()    
    for t in ax.xaxis.get_major_ticks():
        t.tick2line.set_visible = False
        t.tick2line.set_visible = False
    for t in ax.yaxis.get_major_ticks():
        t.tick2line.set_visible = False
        t.tick2line.set_visible = False

    # Add color bar
    plt.colorbar(c)

    # Add text in each cell 
    show_values(c)

    # Proper orientation (origin at the top left instead of bottom left)
    if correct_orientation:
        ax.invert_yaxis()
        ax.xaxis.tick_top()       

    # resize 
    fig = plt.gcf()
    #fig.set_size_inches(cm2inch(40, 20))
    #fig.set_size_inches(cm2inch(40*4, 20*4))
    fig.set_size_inches(cm2inch(figure_width, figure_height))


def plot_classification_report(classification_report, title='Classification report ', cmap='RdBu'):
    '''
    Plot scikit-learn classification report.
    Extension based on https://stackoverflow.com/a/31689645/395857 
    '''
    lines = classification_report.split('\n')

    classes = []
    plotMat = []
    support = []
    class_names = []
    for line in lines[2 : (len(lines) - 2)]:
        t = line.strip().split()
        if len(t) < 2: continue
        classes.append(t[0])
        v = [float(x) for x in t[1: len(t) - 1]]
        support.append(int(t[-1]))
        class_names.append(t[0])
        print(v)
        plotMat.append(v)

    print('plotMat: {0}'.format(plotMat))
    print('support: {0}'.format(support))


    xlabel = 'Metrics'
    ylabel = 'Classes'
    xticklabels = ['Precision', 'Recall', 'F1-score']
    yticklabels = ['{0} ({1})'.format(class_names[idx], sup) for idx, sup  in enumerate(support)]
    figure_width = 25
    figure_height = len(class_names) + 7
    correct_orientation = False
    heatmap(np.array(plotMat), title, xlabel, ylabel, xticklabels, yticklabels, figure_width, figure_height, correct_orientation, cmap=cmap)


def main():
    

    sample2 =  """Classification Report: 
               precision    recall  f1-score   support

           Normal       0.86      0.88      0.87        74
           Abnormal       0.86      0.83      0.85        66

   
weighted avg       0.86      0.86      0.86       140
"""
    plot_classification_report(sample2)
    plt.savefig('test_plot_classif_report1.png', dpi=200, format='png', bbox_inches='tight')
    plt.close()

if __name__ == "__main__":
    main()
