# Supplementary material for: Efficient anomaly recognition using surveillance videos
Source: PeerJ Comput Sci. 2022 Oct 14;8:e1117. doi: 10.7717/peerj-cs.1117 (PMC9575851; doi:10.7717/peerj-cs.1117)
Supplement: Supplemental Information 1 [file peerj-cs-08-1117-s001.zip › cs-72336-Training-and-Core-Infernce-Engine-master/Training-and-Core-Infernce-Engine-master/plotCurves.py]

import matplotlib.pyplot as plt
import numpy as np

Train_loss_values = np.load('Myplots/TrainingLoss.npy')
val_lost_values = np.load('Myplots/val_lost_values.npy')                   

                 
TrainAccuracy = np.load('Myplots/TrainingAccuracy.npy')
ValidationAccuracy =np.load('Myplots/validationAccuracy.npy')                 

print(Train_loss_values)
print(val_lost_values)
print(TrainAccuracy)
print(ValidationAccuracy)
plt.tight_layout()
#plot Train/val loss 
plot1 = plt.figure(1)
plt.plot(Train_loss_values,label = 'Training Loss')
plt.plot(val_lost_values, label = 'Validation Loss')
plt.ylabel('loss')
plt.xlabel('epochs')
plt.legend(loc = 'upper right')

#plot Train/Val accuracy
plot2 = plt.figure(2)
plt.plot(TrainAccuracy,label = 'Training Accuracy')
plt.plot(ValidationAccuracy, label = 'Validation Accuracy')
plt.ylabel('Accuracy')
plt.xlabel('epochs')
plt.legend(loc = 'lower right')
plt.show()
