# Supplementary material for: Efficient anomaly recognition using surveillance videos
Source: PeerJ Comput Sci. 2022 Oct 14;8:e1117. doi: 10.7717/peerj-cs.1117 (PMC9575851; doi:10.7717/peerj-cs.1117)
Supplement: Supplemental Information 1 [file peerj-cs-08-1117-s001.zip › cs-72336-Training-and-Core-Infernce-Engine-master/Training-and-Core-Infernce-Engine-master/pyActionRecog/__init__.py]

from pyActionRecog.benchmark_db import *


split_parsers = dict()
split_parsers['ucfcrime'] = parse_ucf_splits


def parse_split_file(dataset):
    sp = split_parsers[dataset]
    return sp()
