# Supplementary material for: Efficient anomaly recognition using surveillance videos
Source: PeerJ Comput Sci. 2022 Oct 14;8:e1117. doi: 10.7717/peerj-cs.1117 (PMC9575851; doi:10.7717/peerj-cs.1117)
Supplement: Supplemental Information 1 [file peerj-cs-08-1117-s001.zip › cs-72336-Training-and-Core-Infernce-Engine-master/Training-and-Core-Infernce-Engine-master/realTimeInference.py]

import cv2
import numpy as np
import argparse
from PIL import Image
import torchvision
import torch.nn.parallel
import torch.optim
from ops.models import TSN
from ops.transforms import * 
from torch.nn import functional as F
import os
import time
from torchsummary import summary
import os
import datetime
import glob
import csv
from memory_profiler import profile


"""
	provide --arch argument to
	shift between architectures
	default arch is mobilenet
"""

startime = time.time()


# Parsing weights file to add temporal shift or not.
def parse_shift_option_from_log_name(log_name):
    if 'shift' in log_name:
        strings = log_name.split('_')
        for i, s in enumerate(strings):
            if 'shift' in s:
                break
        return True, int(strings[i].replace('shift', '')), strings[i + 1]
    else:
        return False, None, None

# Record Anaomlous event to a file
def getStatsOfAbnormalActivity():
    x = datetime.datetime.now()   
    with open('./appData/Details.csv',mode='a') as csv_file:
        fieldnames = ['Event','Date','Time']
        writer = csv.DictWriter(csv_file,fieldnames = fieldnames)
        if csv_file.tell() == 0:        
            writer.writeheader()
        date = str(x.strftime("%A") + "/" + str(x.date()))
        time = str(x.strftime("%H:%M:%S"))
   
        writer.writerow({'Event':'Abnormal','Date':date,'Time':time})
    
maxAbnormalProb =[-1]
FpsList = []
estFps = None
maxFps = None

# Start Inferencing in real-time
def doInferecing(cap,args,GPU_FLAG): 

    # switch between archs based on selected arch
    if args.get('arch') == 'mobilenetv2':
        this_weights='checkpoint/TSM_ucfcrime_RGB_mobilenetv2_shift8_blockres_avg_segment8_e25/ckpt.best.pth.tar'
    else:
        this_weights='checkpoint/TSM_ucfcrime_RGB_resnet50_shift8_blockres_avg_segment8_e25/ckpt.best.pth.tar'

    is_shift, shift_div, shift_place = parse_shift_option_from_log_name(this_weights)

    modality = 'RGB'

    if 'RGB' in this_weights:
        modality = 'RGB'

    # Get dataset categories.
    categories = ['Normal Activity','Abnormal Activity']
    num_class = len(categories)
    this_arch = args.get('arch')

    print("[INFO] >> Model loading weights from disk!!")

    net = TSN(num_class, 1, modality,
                  base_model=this_arch,
                  consensus_type='avg',
                  img_feature_dim='225',
                  #pretrain=args.pretrain,
                  is_shift=is_shift, shift_div=shift_div, shift_place=shift_place,
                  non_local='_nl' in this_weights,
                  )

    # See GPU_FLAG to check where to load the weights on CPU or GPU
    if GPU_FLAG == 'y':
        checkpoint = torch.load(this_weights)
    else:
        checkpoint = torch.load(this_weights,map_location=torch.device('cpu'))

    checkpoint = checkpoint['state_dict']

    base_dict = {'.'.join(k.split('.')[1:]): v for k, v in list(checkpoint.items())}
    replace_dict = {'base_model.classifier.weight': 'new_fc.weight',
                    'base_model.classifier.bias': 'new_fc.bias',
                    }

    for k, v in replace_dict.items():
        if k in base_dict:
            base_dict[v] = base_dict.pop(k)
    net.load_state_dict(base_dict)

    print("\n[INFO] >> Model loading Successfull")

    if GPU_FLAG == 'y':
        net.cuda().eval()
        skip_frames = 2
        summary(net,(1,3,224,224))
        inferenceOn = 'GPU'
    else:
        net.eval()
        skip_frames = 4
        inferenceOn = 'CPU'

    transform=torchvision.transforms.Compose([
                               Stack(roll=(this_arch in ['BNInception', 'InceptionV3'])),
                               ToTorchFormatTensor(div=(this_arch not in ['BNInception', 'InceptionV3'])),
                               GroupNormalize(net.input_mean, net.input_std),
                               ])
    WINDOW_NAME = 'Real-Time Video Action Recognition'
    # set a lower resolution for speed up
    cap.set(cv2.CAP_PROP_FRAME_WIDTH, 320)
    cap.set(cv2.CAP_PROP_FRAME_HEIGHT, 240)

    # env variables
    full_screen = False
    cv2.namedWindow(WINDOW_NAME, cv2.WINDOW_NORMAL)
    cv2.resizeWindow(WINDOW_NAME, 640, 480)
    cv2.moveWindow(WINDOW_NAME, 0, 0)
    cv2.setWindowTitle(WINDOW_NAME, WINDOW_NAME)
    
    t = None
    i_frame = -1
    count = 0
    imageName = 0
    #variable to hold writer object
    writer = None
    c=0

    print("Ready!")

    while cap.isOpened():
        i_frame += 1
        hasFrame, img = cap.read()  # (480, 640, 3) 0 ~ 255
            
        if hasFrame:
            img_tran = transform([Image.fromarray(img).convert('RGB')])
            if i_frame % skip_frames == 0:  # skip every other frame to obtain a suitable frame rate  
                t1 = time.time()
            
                if GPU_FLAG == 'y':
                    input1 = img_tran.view(-1, 3, img_tran.size(1),
                    img_tran.size(2)).unsqueeze(0).cuda()
                else:
                    input1 = img_tran.view(-1, 3, img_tran.size(1),
                    img_tran.size(2)).unsqueeze(0)
                       
                input = input1
            
                with torch.no_grad():
                    logits = net(input)
                    h_x = torch.mean(F.softmax(logits, 1), dim=0).data
                    print('<<< [INFO] >>> PROB  - | Normal: {:.2f}'.format(h_x[0]),
                          '| Abnormal: {:.2f} |'.format(h_x[1]),'Frames Rendered-',count,'-| Inference On :',inferenceOn)
                    pr, li = h_x.sort(0, True)
                    probs = pr.tolist()
                    idx = li.tolist()
                    #print(probs)
                    t2 = time.time()
               
                print('<<< [INFO] >>>','EVENT - |',categories[idx[0]],'  Prob: {:.2f}| '.format(probs[0]),'\n')
                current_time = t2 -t1
        
            img = cv2.resize(img, (640, 480))
            height, width, _ = img.shape
           
            if categories[idx[0]] == 'Abnormal Activity':
                R = 255
                G = 0  
                Abnormality = True
                tempThres = probs[0]
                c+=1
                maxAbnormalProb.append(float(probs[0]))
                
            else:
                R = 0
                G = 255
                Abnormality = False
            
            cv2.putText(img, 'EVENT: ' + categories[idx[0]],
                       (20,int(height/16)),
                       cv2.FONT_HERSHEY_SIMPLEX,
                       0.7, (0, int(G), int(R)), 2)
        
            cv2.putText(img, 'Confidence: {0:.2f}%'.format(probs[0]*100,'%'),
                       (20 , int(height - 420)),
                       cv2.FONT_HERSHEY_SIMPLEX,
                       0.7, (0, int(G), int(R)), 2)
        
            fps = 1 / current_time
            #if args.get('f',True):
            FpsList.append(float(fps))
            
            #else:
                #maxFps=-1
                #estFps=-1
            cv2.putText(img, 'FPS: {0:.1f}'.format(fps),
                       (width-150, int(height / 16)),
                       cv2.FONT_HERSHEY_SIMPLEX,
                       0.7, (0, 255, 255), 2)

            if writer is None:
                fourcc = cv2.VideoWriter_fourcc(*'MJPG')
                (H,W) = img.shape[:2]
                path = './appData/Anoamly_Clips/'
                name = (len(glob.glob(path+'*.avi')))
                
                getVidName = path+'Abnormal_Event_{0}.avi'.format(name+1)
                writer = cv2.VideoWriter(getVidName, fourcc, 30.0, (W,H),True)
                
            
            #Saving Anaomlous Event Image and Clip
            if Abnormality:
                writer.write(img)
                # record stat every two seconds if exists
                if c % 60 == 0:
                    getStatsOfAbnormalActivity()
                #if tempThres > 0.75:
                    
                    path = './appData/Anoamly_Images/'
                    index = (len(glob.glob(path+'*.jpg')))
                    #imageName = getFileName(path+'.jpg')
                    imageName = path+'Abnormal_Event_{0}.jpg'.format(index+1)
                    cv2.imwrite(imageName,img)
                    
            
            cv2.imshow(WINDOW_NAME, img)
            
            key = cv2.waitKey(1)
        
            if key & 0xFF == ord('q') or key == 27:  # exit
                break
            elif key == ord('F') or key == ord('f'):  # full screen
                print('Changing full screen option!')
                full_screen = not full_screen
                if full_screen:
                    print('Setting FS!!!')
                    cv2.setWindowProperty(WINDOW_NAME, cv2.WND_PROP_FULLSCREEN,
                                          cv2.WINDOW_FULLSCREEN)
                else:
                    cv2.setWindowProperty(WINDOW_NAME, cv2.WND_PROP_FULLSCREEN,
                                          cv2.WINDOW_NORMAL)
            #resetting time for next frame
            if t is None:
                t = time.time()
            else:
                nt = time.time()
                count += 1
                t = nt
        else:       
            #Uncomment below lines to run code unfinitely and comment cap.release and writer,release
            
            #i_frame = 0
            #cap.set(cv2.CAP_PROP_POS_FRAMES,0)
            cap.release()
            writer.release()
            cv2.destroyAllWindows()
                        
            #Clearing Variables for re-running
            #estFps=None
            #maxAbnormalProb.clear()
            #maxFps=None   
    # Calculating total execution time        
    execTime = time.time() - startime
    print()
    maxFps=max(FpsList)
    estFps=sum(FpsList)/len(FpsList)
    # Display Results
    print('<<< [INFO] >>> Total Abnormal Probs : ',len(maxAbnormalProb))
    print('<<< [INFO] >>> Max Abnormality Prob : {:.2f}'.format(max(maxAbnormalProb)))
    print('<<< [INFO] >>> Avg Abnormality Prob : {:.2f}'.format(sum(maxAbnormalProb)/len(maxAbnormalProb)))
    print('<<< [INFO] >>> Max FPS achieved     : {:.1f}'.format(maxFps))
    print('<<< [INFO] >>> Averge Estimated FPS : {:.1f}'.format(estFps)) 
    print('<<< [INFO] >>> Total Infernece Time : {:.2f} seconds'.format(execTime))

@profile
def main():
    # Check if CUDA enabled GPU is available else run on CPU
    if torch.cuda.is_available():
        print("\nYou have an ",torch.cuda.get_device_name(0)," (Cuda enabled GPU)")
        GPU_FLAG = input("USE GPU (y/n) : ")    
    else:
        print("NO GPU found, Running on CPU!")
        GPU_FLAG = 'n'

    #Start time to calculate total inference time

    parser = argparse.ArgumentParser(description="TSM Testing on real time!!")
    parser.add_argument('-f',type=str,help='Provide a video!!')
    parser.add_argument('--arch',type=str,help='provide architecture [mobilenetv2,resnet50]',default='mobilenetv2')


    print()

    args = vars(parser.parse_args())

    # Create necessary folder to hold data (Anoamly Clips and Images)
    # make directories if donot exist else pass
    try:
        os.makedirs('./appData/Anoamly_Clips')
        os.makedirs('./appData/Anoamly_Images')
    except OSError as e:
        pass
        
    # if no argument is supplied open webcamera
    if not args.get('f', False):
        print("Openinig camera...")
        cap = cv2.VideoCapture(0)
        #cap = cv2.VideoCapture('http://192.168.43.1:8080/video')
        
    else:
        print("loading Video...")
        cap = cv2.VideoCapture(args['f'])
    #start inferencing in real time     
    doInferecing(cap,args,GPU_FLAG)

if __name__ == "__main__":
    main()
