# Supplementary material for: Efficient anomaly recognition using surveillance videos
Source: PeerJ Comput Sci. 2022 Oct 14;8:e1117. doi: 10.7717/peerj-cs.1117 (PMC9575851; doi:10.7717/peerj-cs.1117)
Supplement: Supplemental Information 1 [file peerj-cs-08-1117-s001.zip › cs-72336-Training-and-Core-Infernce-Engine-master/Training-and-Core-Infernce-Engine-master/Resnet50_Model_architecture.txt]

----------------------------------------------------------------
        Layer (type)               Output Shape         Param #
================================================================
            Conv2d-1         [-1, 64, 112, 112]           9,408
       BatchNorm2d-2         [-1, 64, 112, 112]             128
              ReLU-3         [-1, 64, 112, 112]               0
         MaxPool2d-4           [-1, 64, 56, 56]               0
            Conv2d-5           [-1, 64, 56, 56]           4,096
     TemporalShift-6           [-1, 64, 56, 56]               0
       BatchNorm2d-7           [-1, 64, 56, 56]             128
              ReLU-8           [-1, 64, 56, 56]               0
            Conv2d-9           [-1, 64, 56, 56]          36,864
      BatchNorm2d-10           [-1, 64, 56, 56]             128
             ReLU-11           [-1, 64, 56, 56]               0
           Conv2d-12          [-1, 256, 56, 56]          16,384
      BatchNorm2d-13          [-1, 256, 56, 56]             512
           Conv2d-14          [-1, 256, 56, 56]          16,384
      BatchNorm2d-15          [-1, 256, 56, 56]             512
             ReLU-16          [-1, 256, 56, 56]               0
       Bottleneck-17          [-1, 256, 56, 56]               0
           Conv2d-18           [-1, 64, 56, 56]          16,384
    TemporalShift-19           [-1, 64, 56, 56]               0
      BatchNorm2d-20           [-1, 64, 56, 56]             128
             ReLU-21           [-1, 64, 56, 56]               0
           Conv2d-22           [-1, 64, 56, 56]          36,864
      BatchNorm2d-23           [-1, 64, 56, 56]             128
             ReLU-24           [-1, 64, 56, 56]               0
           Conv2d-25          [-1, 256, 56, 56]          16,384
      BatchNorm2d-26          [-1, 256, 56, 56]             512
             ReLU-27          [-1, 256, 56, 56]               0
       Bottleneck-28          [-1, 256, 56, 56]               0
           Conv2d-29           [-1, 64, 56, 56]          16,384
    TemporalShift-30           [-1, 64, 56, 56]               0
      BatchNorm2d-31           [-1, 64, 56, 56]             128
             ReLU-32           [-1, 64, 56, 56]               0
           Conv2d-33           [-1, 64, 56, 56]          36,864
      BatchNorm2d-34           [-1, 64, 56, 56]             128
             ReLU-35           [-1, 64, 56, 56]               0
           Conv2d-36          [-1, 256, 56, 56]          16,384
      BatchNorm2d-37          [-1, 256, 56, 56]             512
             ReLU-38          [-1, 256, 56, 56]               0
       Bottleneck-39          [-1, 256, 56, 56]               0
           Conv2d-40          [-1, 128, 56, 56]          32,768
    TemporalShift-41          [-1, 128, 56, 56]               0
      BatchNorm2d-42          [-1, 128, 56, 56]             256
             ReLU-43          [-1, 128, 56, 56]               0
           Conv2d-44          [-1, 128, 28, 28]         147,456
      BatchNorm2d-45          [-1, 128, 28, 28]             256
             ReLU-46          [-1, 128, 28, 28]               0
           Conv2d-47          [-1, 512, 28, 28]          65,536
      BatchNorm2d-48          [-1, 512, 28, 28]           1,024
           Conv2d-49          [-1, 512, 28, 28]         131,072
      BatchNorm2d-50          [-1, 512, 28, 28]           1,024
             ReLU-51          [-1, 512, 28, 28]               0
       Bottleneck-52          [-1, 512, 28, 28]               0
           Conv2d-53          [-1, 128, 28, 28]          65,536
    TemporalShift-54          [-1, 128, 28, 28]               0
      BatchNorm2d-55          [-1, 128, 28, 28]             256
             ReLU-56          [-1, 128, 28, 28]               0
           Conv2d-57          [-1, 128, 28, 28]         147,456
      BatchNorm2d-58          [-1, 128, 28, 28]             256
             ReLU-59          [-1, 128, 28, 28]               0
           Conv2d-60          [-1, 512, 28, 28]          65,536
      BatchNorm2d-61          [-1, 512, 28, 28]           1,024
             ReLU-62          [-1, 512, 28, 28]               0
       Bottleneck-63          [-1, 512, 28, 28]               0
           Conv2d-64          [-1, 128, 28, 28]          65,536
    TemporalShift-65          [-1, 128, 28, 28]               0
      BatchNorm2d-66          [-1, 128, 28, 28]             256
             ReLU-67          [-1, 128, 28, 28]               0
           Conv2d-68          [-1, 128, 28, 28]         147,456
      BatchNorm2d-69          [-1, 128, 28, 28]             256
             ReLU-70          [-1, 128, 28, 28]               0
           Conv2d-71          [-1, 512, 28, 28]          65,536
      BatchNorm2d-72          [-1, 512, 28, 28]           1,024
             ReLU-73          [-1, 512, 28, 28]               0
       Bottleneck-74          [-1, 512, 28, 28]               0
           Conv2d-75          [-1, 128, 28, 28]          65,536
    TemporalShift-76          [-1, 128, 28, 28]               0
      BatchNorm2d-77          [-1, 128, 28, 28]             256
             ReLU-78          [-1, 128, 28, 28]               0
           Conv2d-79          [-1, 128, 28, 28]         147,456
      BatchNorm2d-80          [-1, 128, 28, 28]             256
             ReLU-81          [-1, 128, 28, 28]               0
           Conv2d-82          [-1, 512, 28, 28]          65,536
      BatchNorm2d-83          [-1, 512, 28, 28]           1,024
             ReLU-84          [-1, 512, 28, 28]               0
       Bottleneck-85          [-1, 512, 28, 28]               0
           Conv2d-86          [-1, 256, 28, 28]         131,072
    TemporalShift-87          [-1, 256, 28, 28]               0
      BatchNorm2d-88          [-1, 256, 28, 28]             512
             ReLU-89          [-1, 256, 28, 28]               0
           Conv2d-90          [-1, 256, 14, 14]         589,824
      BatchNorm2d-91          [-1, 256, 14, 14]             512
             ReLU-92          [-1, 256, 14, 14]               0
           Conv2d-93         [-1, 1024, 14, 14]         262,144
      BatchNorm2d-94         [-1, 1024, 14, 14]           2,048
           Conv2d-95         [-1, 1024, 14, 14]         524,288
      BatchNorm2d-96         [-1, 1024, 14, 14]           2,048
             ReLU-97         [-1, 1024, 14, 14]               0
       Bottleneck-98         [-1, 1024, 14, 14]               0
           Conv2d-99          [-1, 256, 14, 14]         262,144
   TemporalShift-100          [-1, 256, 14, 14]               0
     BatchNorm2d-101          [-1, 256, 14, 14]             512
            ReLU-102          [-1, 256, 14, 14]               0
          Conv2d-103          [-1, 256, 14, 14]         589,824
     BatchNorm2d-104          [-1, 256, 14, 14]             512
            ReLU-105          [-1, 256, 14, 14]               0
          Conv2d-106         [-1, 1024, 14, 14]         262,144
     BatchNorm2d-107         [-1, 1024, 14, 14]           2,048
            ReLU-108         [-1, 1024, 14, 14]               0
      Bottleneck-109         [-1, 1024, 14, 14]               0
          Conv2d-110          [-1, 256, 14, 14]         262,144
   TemporalShift-111          [-1, 256, 14, 14]               0
     BatchNorm2d-112          [-1, 256, 14, 14]             512
            ReLU-113          [-1, 256, 14, 14]               0
          Conv2d-114          [-1, 256, 14, 14]         589,824
     BatchNorm2d-115          [-1, 256, 14, 14]             512
            ReLU-116          [-1, 256, 14, 14]               0
          Conv2d-117         [-1, 1024, 14, 14]         262,144
     BatchNorm2d-118         [-1, 1024, 14, 14]           2,048
            ReLU-119         [-1, 1024, 14, 14]               0
      Bottleneck-120         [-1, 1024, 14, 14]               0
          Conv2d-121          [-1, 256, 14, 14]         262,144
   TemporalShift-122          [-1, 256, 14, 14]               0
     BatchNorm2d-123          [-1, 256, 14, 14]             512
            ReLU-124          [-1, 256, 14, 14]               0
          Conv2d-125          [-1, 256, 14, 14]         589,824
     BatchNorm2d-126          [-1, 256, 14, 14]             512
            ReLU-127          [-1, 256, 14, 14]               0
          Conv2d-128         [-1, 1024, 14, 14]         262,144
     BatchNorm2d-129         [-1, 1024, 14, 14]           2,048
            ReLU-130         [-1, 1024, 14, 14]               0
      Bottleneck-131         [-1, 1024, 14, 14]               0
          Conv2d-132          [-1, 256, 14, 14]         262,144
   TemporalShift-133          [-1, 256, 14, 14]               0
     BatchNorm2d-134          [-1, 256, 14, 14]             512
            ReLU-135          [-1, 256, 14, 14]               0
          Conv2d-136          [-1, 256, 14, 14]         589,824
     BatchNorm2d-137          [-1, 256, 14, 14]             512
            ReLU-138          [-1, 256, 14, 14]               0
          Conv2d-139         [-1, 1024, 14, 14]         262,144
     BatchNorm2d-140         [-1, 1024, 14, 14]           2,048
            ReLU-141         [-1, 1024, 14, 14]               0
      Bottleneck-142         [-1, 1024, 14, 14]               0
          Conv2d-143          [-1, 256, 14, 14]         262,144
   TemporalShift-144          [-1, 256, 14, 14]               0
     BatchNorm2d-145          [-1, 256, 14, 14]             512
            ReLU-146          [-1, 256, 14, 14]               0
          Conv2d-147          [-1, 256, 14, 14]         589,824
     BatchNorm2d-148          [-1, 256, 14, 14]             512
            ReLU-149          [-1, 256, 14, 14]               0
          Conv2d-150         [-1, 1024, 14, 14]         262,144
     BatchNorm2d-151         [-1, 1024, 14, 14]           2,048
            ReLU-152         [-1, 1024, 14, 14]               0
      Bottleneck-153         [-1, 1024, 14, 14]               0
          Conv2d-154          [-1, 512, 14, 14]         524,288
   TemporalShift-155          [-1, 512, 14, 14]               0
     BatchNorm2d-156          [-1, 512, 14, 14]           1,024
            ReLU-157          [-1, 512, 14, 14]               0
          Conv2d-158            [-1, 512, 7, 7]       2,359,296
     BatchNorm2d-159            [-1, 512, 7, 7]           1,024
            ReLU-160            [-1, 512, 7, 7]               0
          Conv2d-161           [-1, 2048, 7, 7]       1,048,576
     BatchNorm2d-162           [-1, 2048, 7, 7]           4,096
          Conv2d-163           [-1, 2048, 7, 7]       2,097,152
     BatchNorm2d-164           [-1, 2048, 7, 7]           4,096
            ReLU-165           [-1, 2048, 7, 7]               0
      Bottleneck-166           [-1, 2048, 7, 7]               0
          Conv2d-167            [-1, 512, 7, 7]       1,048,576
   TemporalShift-168            [-1, 512, 7, 7]               0
     BatchNorm2d-169            [-1, 512, 7, 7]           1,024
            ReLU-170            [-1, 512, 7, 7]               0
          Conv2d-171            [-1, 512, 7, 7]       2,359,296
     BatchNorm2d-172            [-1, 512, 7, 7]           1,024
            ReLU-173            [-1, 512, 7, 7]               0
          Conv2d-174           [-1, 2048, 7, 7]       1,048,576
     BatchNorm2d-175           [-1, 2048, 7, 7]           4,096
            ReLU-176           [-1, 2048, 7, 7]               0
      Bottleneck-177           [-1, 2048, 7, 7]               0
          Conv2d-178            [-1, 512, 7, 7]       1,048,576
   TemporalShift-179            [-1, 512, 7, 7]               0
     BatchNorm2d-180            [-1, 512, 7, 7]           1,024
            ReLU-181            [-1, 512, 7, 7]               0
          Conv2d-182            [-1, 512, 7, 7]       2,359,296
     BatchNorm2d-183            [-1, 512, 7, 7]           1,024
            ReLU-184            [-1, 512, 7, 7]               0
          Conv2d-185           [-1, 2048, 7, 7]       1,048,576
     BatchNorm2d-186           [-1, 2048, 7, 7]           4,096
            ReLU-187           [-1, 2048, 7, 7]               0
      Bottleneck-188           [-1, 2048, 7, 7]               0
AdaptiveAvgPool2d-189           [-1, 2048, 1, 1]               0
         Dropout-190                 [-1, 2048]               0
          ResNet-191                 [-1, 2048]               0
          Linear-192                    [-1, 2]           4,098
 ConsensusModule-193                 [-1, 1, 2]               0
             TSN-194                    [-1, 2]               0
================================================================
Total params: 23,512,130
Trainable params: 23,512,130
Non-trainable params: 0
----------------------------------------------------------------
Input size (MB): 4.59
Forward/backward pass size (MB): 301.13
Params size (MB): 89.69
Estimated Total Size (MB): 395.41
----------------------------------------------------------------
