# Supplementary material for: Efficient anomaly recognition using surveillance videos
Source: PeerJ Comput Sci. 2022 Oct 14;8:e1117. doi: 10.7717/peerj-cs.1117 (PMC9575851; doi:10.7717/peerj-cs.1117)
Supplement: Supplemental Information 1 [file peerj-cs-08-1117-s001.zip › cs-72336-Training-and-Core-Infernce-Engine-master/Training-and-Core-Infernce-Engine-master/runningConfigs]

-------------------- To Run on Full Validation Data--------------------------------------------------------
python test_models.py ucfcrime \
    --weights=checkpoint/TSM_ucfcrime_RGB_resnet50_shift8_blockres_avg_segment8_e25/ckpt.best.pth.tar \
    --test_segments=8 --test_crops=1 \
    --batch_size=8
    
-------------------- By inputting a single video to model ------------------------------------------------------------    
    
python test3.py  --dataset ucfcrime --weights checkpoint/TSM_ucfcrime_RGB_resnet50_shift8_blockres_avg_segment8_e25/ckpt.best.pth.tar --video_file checkVideos/videoplayback.mp4 --rendered_output predictedVideos/predictionResults.mp4


-------------------- To run realTimeInference --------------------------------------------------------------------------

python realTimeInference.py -f [!!!!path to video for real time detection]
