# Supplementary material for: Efficient anomaly recognition using surveillance videos
Source: PeerJ Comput Sci. 2022 Oct 14;8:e1117. doi: 10.7717/peerj-cs.1117 (PMC9575851; doi:10.7717/peerj-cs.1117)
Supplement: Supplemental Information 1 [file peerj-cs-08-1117-s001.zip › cs-72336-Training-and-Core-Infernce-Engine-master/Training-and-Core-Infernce-Engine-master/scripts/build_list_file.sh]

#!/usr/bin/env bash

DATASET=$1
FRAME_PATH=$2
OUT_LIST_PATH=$3

python tools/build_file_list.py ${DATASET} ${FRAME_PATH} ${OUT_LIST_PATH} --shuffle
