# Supplementary material for: Efficient anomaly recognition using surveillance videos
Source: PeerJ Comput Sci. 2022 Oct 14;8:e1117. doi: 10.7717/peerj-cs.1117 (PMC9575851; doi:10.7717/peerj-cs.1117)
Supplement: Supplemental Information 1 [file peerj-cs-08-1117-s001.zip › cs-72336-Training-and-Core-Infernce-Engine-master/Training-and-Core-Infernce-Engine-master/scripts/test_tsm_kinetics_rgb_8f.sh]

# test the TSN and TSM on Kinetics using 8-frame, you should get top-1 accuracy around:
# TSN: 68.8%
# TSM: 71.2%

# test TSN
python test_models.py kinetics \
    --weights=pretrained/TSM_kinetics_RGB_resnet50_avg_segment5_e50.pth \
    --test_segments=8 --test_crops=1 \
    --batch_size=64

# test TSM
python test_models.py kinetics \
    --weights=pretrained/TSM_kinetics_RGB_resnet50_shift8_blockres_avg_segment8_e50.pth \
    --test_segments=8 --test_crops=1 \
    --batch_size=64
