# Supplementary material for: Efficient anomaly recognition using surveillance videos
Source: PeerJ Comput Sci. 2022 Oct 14;8:e1117. doi: 10.7717/peerj-cs.1117 (PMC9575851; doi:10.7717/peerj-cs.1117)
Supplement: Supplemental Information 1 [file peerj-cs-08-1117-s001.zip › cs-72336-Training-and-Core-Infernce-Engine-master/Training-and-Core-Infernce-Engine-master/scripts/train_tsm_kinetics_rgb_16f.sh]

# You should get TSM_kinetics_RGB_resnet50_shift8_blockres_avg_segment16_e50
python main.py kinetics RGB \
     --arch resnet50 --num_segments 16 \
     --gd 20 --lr 0.02 --wd 1e-4 --lr_steps 20 40 --epochs 50 \
     --batch-size 128 -j 16 --dropout 0.5 --consensus_type=avg --eval-freq=1 \
     --shift --shift_div=8 --shift_place=blockres --npb
