# Supplementary material for: Efficient anomaly recognition using surveillance videos
Source: PeerJ Comput Sci. 2022 Oct 14;8:e1117. doi: 10.7717/peerj-cs.1117 (PMC9575851; doi:10.7717/peerj-cs.1117)
Supplement: Supplemental Information 1 [file peerj-cs-08-1117-s001.zip › cs-72336-Training-and-Core-Infernce-Engine-master/Training-and-Core-Infernce-Engine-master/SingleVideoTest.py]

import os
import re
import cv2
import argparse
import functools
import subprocess
import numpy as np
from PIL import Image
import moviepy.editor as mpy

import torchvision
import torch.nn.parallel
import torch.optim
from ops.models import TSN
from ops.transforms import * 
from torch.nn import functional as F
import uuid
def generateFileName():
	unique_filename = str(uuid.uuid4())
	return uniunique_filename
def parse_shift_option_from_log_name(log_name):
    if 'shift' in log_name:
        strings = log_name.split('_')
        for i, s in enumerate(strings):
            if 'shift' in s:
                break
        return True, int(strings[i].replace('shift', '')), strings[i + 1]
    else:
        return False, None, None
        
        
# options
parser = argparse.ArgumentParser(description="test TSM on a single video")
group = parser.add_mutually_exclusive_group(required=True)
group.add_argument('--video_file', type=str, default=None)
group.add_argument('--frame_folder', type=str, default=None)
parser.add_argument('--modality', type=str, default='RGB',
                    choices=['RGB', 'Flow', 'RGBDiff'], )
parser.add_argument('--dataset', type=str, default='moments',
                    choices=['ucfcrime','something', 'jester', 'moments', 'somethingv2'])
parser.add_argument('--rendered_output', type=str, default=None)
#parser.add_argument('--arch', type=str, default="InceptionV3")
parser.add_argument('--input_size', type=int, default=224)
parser.add_argument('--test_segments', type=int, default=8)
parser.add_argument('--img_feature_dim', type=int, default=256)
parser.add_argument('--consensus_type', type=str, default='avg')
parser.add_argument('--weights', type=str)


args = parser.parse_args()
this_weights = args.weights
is_shift, shift_div, shift_place = parse_shift_option_from_log_name(this_weights)
modality = 'RGB'
if 'RGB' in this_weights:
	modality = 'RGB'

# Get dataset categories.
categories = ['Normal', #0
	'Abnormal', ]         #10
num_class = len(categories)
this_arch = 'resnet50'

net = TSN(num_class, 1, modality,
              base_model=this_arch,
              consensus_type='avg',
              img_feature_dim=args.img_feature_dim,
              #pretrain=args.pretrain,
              is_shift=is_shift, shift_div=shift_div, shift_place=shift_place,
              non_local='_nl' in this_weights,
              )

checkpoint = torch.load(this_weights)
checkpoint = checkpoint['state_dict']

# base_dict = {('base_model.' + k).replace('base_model.fc', 'new_fc'): v for k, v in list(checkpoint.items())}
base_dict = {'.'.join(k.split('.')[1:]): v for k, v in list(checkpoint.items())}
replace_dict = {'base_model.classifier.weight': 'new_fc.weight',
                    'base_model.classifier.bias': 'new_fc.bias',
               }
for k, v in replace_dict.items():
    if k in base_dict:
        base_dict[v] = base_dict.pop(k)

net.load_state_dict(base_dict)
net.cuda().eval()

transform=torchvision.transforms.Compose([
                           Stack(roll=(this_arch in ['BNInception', 'InceptionV3'])),
                           ToTorchFormatTensor(div=(this_arch not in ['BNInception', 'InceptionV3'])),
                           GroupNormalize(net.input_mean, net.input_std),
                       ])


def extract_frames(video_file, num_frames=8):
    try:
        os.makedirs(os.path.join(os.getcwd(), 'frames'))
    except OSError:
        pass

    output = subprocess.Popen(['ffmpeg', '-i', video_file],
                              stderr=subprocess.PIPE).communicate()
    # Search and parse 'Duration: 00:05:24.13,' from ffmpeg stderr.
    re_duration = re.compile('Duration: (.*?)\.')
    duration = re_duration.search(str(output[1])).groups()[0]

    seconds = functools.reduce(lambda x, y: x * 60 + y,
                               map(int, duration.split(':')))
    rate = num_frames / float(seconds)
    print(rate)
    output = subprocess.Popen(['ffmpeg', '-i', video_file,
                               '-vf', 'fps={}'.format(rate),
                               '-vframes', str(15),
                               '-loglevel', 'panic',
                               'frames/%d.jpg']).communicate()
    frame_paths = sorted([os.path.join('frames', frame)
                          for frame in os.listdir('frames')])

    frames = load_frames(frame_paths)
    subprocess.call(['rm', '-rf', 'frames'])
    print(len(frames))
    return frames


def load_frames(frame_paths, num_frames=8):
    frames = [Image.open(frame).convert('RGB') for frame in frame_paths]
    if len(frames) >= num_frames:
        return frames[::int(np.ceil(len(frames) / float(num_frames)))]
    else:
        raise ValueError('Video must have at least {} frames'.format(num_frames))


def render_frames(frames, prediction):
    rendered_frames = []
    for frame in frames:
        img = np.array(frame)
        height, width, _ = img.shape
        cv2.putText(img, prediction,
                    (0, int(height / 16)),
                    cv2.FONT_HERSHEY_SIMPLEX,
                    0.7, (0, 255, 255), 2)
        rendered_frames.append(img)
    return rendered_frames


# Obtain video frames
if args.frame_folder is not None:
    print('Loading frames in {}'.format(args.frame_folder))
    import glob
    # Here, make sure after sorting the frame paths have the correct temporal order
    frame_paths = sorted(glob.glob(os.path.join(args.frame_folder, '*.jpg')))
    frames = load_frames(frame_paths)
else:
    print('Extracting frames using ffmpeg...')
    frames = extract_frames(args.video_file, args.test_segments)

#print(frames)
# Make video prediction.
data = transform(frames)
input = data.view(-1, 3, data.size(1), data.size(2)).unsqueeze(0).cuda()

with torch.no_grad():
    logits = net(input)
    h_x = torch.mean(F.softmax(logits, 1), dim=0).data
    probs, idx = h_x.sort(0, True)

# Output the prediction.
video_name = args.frame_folder if args.frame_folder is not None else args.video_file
print('RESULT ON ' + video_name)
for i in range(0, 2):
    print('{:.3f} -> {}'.format(probs[i], categories[idx[i]]))

# Render output frames with prediction text.
if args.rendered_output is not None:
    prediction = categories[idx[0]]
    rendered_frames = render_frames(frames, prediction)
    clip = mpy.ImageSequenceClip(rendered_frames, fps=4)
    clip.write_videofile(args.rendered_output)
