# Supplementary material for: Efficient anomaly recognition using surveillance videos
Source: PeerJ Comput Sci. 2022 Oct 14;8:e1117. doi: 10.7717/peerj-cs.1117 (PMC9575851; doi:10.7717/peerj-cs.1117)
Supplement: Supplemental Information 1 [file peerj-cs-08-1117-s001.zip › cs-72336-Training-and-Core-Infernce-Engine-master/Training-and-Core-Infernce-Engine-master/tools/directoryParser.py]

"""
This is the code for directory parsing
in order to make label files for 
UCF-CRIME datastet
"""

import glob
import os
#print(glob.glob("E:\UCF-crime dataset\Normal_Videos_event\*.avi"))
a = [name for name in os.listdir("/home/nauman/FYP-1-work/Surveilia/Surveilia/UCFCrime/CC/Abnormal") if name.endswith(".mp4")]
a.sort()
print(a)
with open('1-listfile.txt', 'w') as filehandle:
    for listitem in a:
        filehandle.write('Abnormal/%s\n' % listitem)
print('done')
