# Supplementary material for: Efficient anomaly recognition using surveillance videos
Source: PeerJ Comput Sci. 2022 Oct 14;8:e1117. doi: 10.7717/peerj-cs.1117 (PMC9575851; doi:10.7717/peerj-cs.1117)
Supplement: Supplemental Information 1 [file peerj-cs-08-1117-s001.zip › cs-72336-Training-and-Core-Infernce-Engine-master/Training-and-Core-Infernce-Engine-master/UCFCrime/file_list/ucfcrime_rgb_train_split_3.txt]

UCFCrime/jpg/Normal_Videos190_x264 3626 0
UCFCrime/jpg/RoadAccidents034_x264 254 1
UCFCrime/jpg/Robbery019_x264 5449 1
UCFCrime/jpg/Arson020_x264 794 1
UCFCrime/jpg/Robbery051_x264 1279 1
UCFCrime/jpg/Normal_Videos232_x264 1494 0
UCFCrime/jpg/Robbery057_x264 1999 1
UCFCrime/jpg/Normal_Videos393_x264 2917 0
UCFCrime/jpg/Normal_Videos268_x264 1969 0
UCFCrime/jpg/Abuse019_x264 1369 1
UCFCrime/jpg/Vandalism018_x264 1729 1
UCFCrime/jpg/Normal_Videos595_x264 2669 0
UCFCrime/jpg/Normal_Videos614_x264 2458 0
UCFCrime/jpg/Fighting024_x264 4549 1
UCFCrime/jpg/Normal_Videos276_x264 4168 0
UCFCrime/jpg/Normal_Videos259_x264 2143 0
UCFCrime/jpg/RoadAccidents050_x264 74 1
UCFCrime/jpg/Normal_Videos514_x264 4598 0
UCFCrime/jpg/Normal_Videos591_x264 9029 0
UCFCrime/jpg/Normal_Videos493_x264 910 0
UCFCrime/jpg/Arson021_x264 349 1
UCFCrime/jpg/Shooting027_x264 659 1
UCFCrime/jpg/Shoplifting051_x264 364 1
UCFCrime/jpg/Normal_Videos329_x264 1529 0
UCFCrime/jpg/Normal_Videos353_x264 1205 0
UCFCrime/jpg/Burglary016_x264 4724 1
UCFCrime/jpg/Explosion042_x264 134 1
UCFCrime/jpg/Vandalism038_x264 1749 1
UCFCrime/jpg/Abuse014_x264 134 1
UCFCrime/jpg/Burglary040_x264 3819 1
UCFCrime/jpg/Normal_Videos455_x264 569 0
UCFCrime/jpg/Shooting030_x264 609 1
UCFCrime/jpg/Normal_Videos219_x264 2669 0
UCFCrime/jpg/Normal_Videos643_x264 3572 0
UCFCrime/jpg/RoadAccidents031_x264 89 1
UCFCrime/jpg/Normal_Videos404_x264 3472 0
UCFCrime/jpg/Arrest047_x264 8949 1
UCFCrime/jpg/Normal_Videos295_x264 842 0
UCFCrime/jpg/Explosion045_x264 134 1
UCFCrime/jpg/Robbery036_x264 549 1
UCFCrime/jpg/Assault027_x264 1334 1
UCFCrime/jpg/Arrest044_x264 549 1
UCFCrime/jpg/Normal_Videos350_x264 1451 0
UCFCrime/jpg/Assault023_x264 49 1
UCFCrime/jpg/Normal_Videos664_x264 529 0
UCFCrime/jpg/Shooting044_x264 309 1
UCFCrime/jpg/Normal_Videos414_x264 526 0
UCFCrime/jpg/Robbery053_x264 399 1
UCFCrime/jpg/Normal_Videos625_x264 3208 0
UCFCrime/jpg/Abuse047_x264 339 1
UCFCrime/jpg/Robbery014_x264 3199 1
UCFCrime/jpg/Normal_Videos400_x264 716 0
UCFCrime/jpg/RoadAccidents059_x264 74 1
UCFCrime/jpg/Shooting038_x264 1114 1
UCFCrime/jpg/Shoplifting054_x264 229 1
UCFCrime/jpg/Fighting022_x264 1514 1
UCFCrime/jpg/Assault022_x264 249 1
UCFCrime/jpg/RoadAccidents041_x264 69 1
UCFCrime/jpg/Robbery058_x264 1549 1
UCFCrime/jpg/Robbery012_x264 349 1
UCFCrime/jpg/Normal_Videos573_x264 3943 0
UCFCrime/jpg/Normal_Videos612_x264 6268 0
UCFCrime/jpg/Abuse025_x264 2005 1
UCFCrime/jpg/Normal_Videos408_x264 795 0
UCFCrime/jpg/Normal_Videos409_x264 3687 0
UCFCrime/jpg/Burglary026_x264 1314 1
UCFCrime/jpg/Normal_Videos460_x264 7465 0
UCFCrime/jpg/Normal_Videos433_x264 446 0
UCFCrime/jpg/Normal_Videos647_x264 2335 0
UCFCrime/jpg/Normal_Videos569_x264 2915 0
UCFCrime/jpg/Fighting049_x264 934 1
UCFCrime/jpg/Vandalism031_x264 839 1
UCFCrime/jpg/Normal_Videos243_x264 1826 0
UCFCrime/jpg/Normal_Videos498_x264 6401 0
UCFCrime/jpg/Normal_Videos221_x264 2228 0
UCFCrime/jpg/RoadAccidents032_x264 69 1
UCFCrime/jpg/Abuse042_x264 489 1
UCFCrime/jpg/Normal_Videos187_x264 8998 0
UCFCrime/jpg/Normal_Videos665_x264 11672 0
UCFCrime/jpg/Normal_Videos338_x264 953 0
UCFCrime/jpg/Fighting045_x264 3414 1
UCFCrime/jpg/Arson050_x264 964 1
UCFCrime/jpg/Normal_Videos505_x264 559 0
UCFCrime/jpg/Normal_Videos545_x264 8711 0
UCFCrime/jpg/Arson049_x264 274 1
UCFCrime/jpg/RoadAccidents052_x264 94 1
UCFCrime/jpg/Normal_Videos708_x264 2765 0
UCFCrime/jpg/Arrest046_x264 7289 1
UCFCrime/jpg/Normal_Videos244_x264 2755 0
UCFCrime/jpg/Fighting037_x264 699 1
UCFCrime/jpg/Normal_Videos590_x264 8988 0
UCFCrime/jpg/Normal_Videos570_x264 846 0
UCFCrime/jpg/Arrest043_x264 8519 1
UCFCrime/jpg/Normal_Videos328_x264 1508 0
UCFCrime/jpg/Normal_Videos680_x264 656 0
UCFCrime/jpg/Normal_Videos402_x264 580 0
UCFCrime/jpg/Normal_Videos293_x264 498 0
UCFCrime/jpg/Normal_Videos615_x264 4574 0
UCFCrime/jpg/Normal_Videos249_x264 620 0
UCFCrime/jpg/RoadAccidents040_x264 454 1
UCFCrime/jpg/Burglary013_x264 1829 1
UCFCrime/jpg/Normal_Videos231_x264 8481 0
UCFCrime/jpg/Fighting048_x264 3489 1
UCFCrime/jpg/Arson045_x264 1399 1
UCFCrime/jpg/Arson039_x264 134 1
UCFCrime/jpg/Normal_Videos490_x264 8200 0
UCFCrime/jpg/Normal_Videos485_x264 1139 0
UCFCrime/jpg/RoadAccidents072_x264 59 1
UCFCrime/jpg/Arson028_x264 734 1
UCFCrime/jpg/Normal_Videos398_x264 3739 0
UCFCrime/jpg/Arson036_x264 135 1
UCFCrime/jpg/Normal_Videos302_x264 1803 0
UCFCrime/jpg/Arson037_x264 264 1
UCFCrime/jpg/Assault015_x264 624 1
UCFCrime/jpg/Normal_Videos670_x264 4185 0
UCFCrime/jpg/Normal_Videos662_x264 496 0
UCFCrime/jpg/Burglary027_x264 3009 1
UCFCrime/jpg/Normal_Videos712_x264 3578 0
UCFCrime/jpg/RoadAccidents042_x264 224 1
UCFCrime/jpg/Abuse034_x264 889 1
UCFCrime/jpg/Normal_Videos567_x264 5458 0
UCFCrime/jpg/RoadAccidents066_x264 69 1
UCFCrime/jpg/Fighting016_x264 1979 1
UCFCrime/jpg/Normal_Videos685_x264 1278 0
UCFCrime/jpg/Normal_Videos537_x264 4078 0
UCFCrime/jpg/Burglary047_x264 2299 1
UCFCrime/jpg/Normal_Videos347_x264 1895 0
UCFCrime/jpg/Normal_Videos608_x264 8941 0
UCFCrime/jpg/Normal_Videos578_x264 4422 0
UCFCrime/jpg/Normal_Videos286_x264 328 0
UCFCrime/jpg/Robbery060_x264 2069 1
UCFCrime/jpg/Normal_Videos628_x264 896 0
UCFCrime/jpg/Arson044_x264 829 1
UCFCrime/jpg/Arrest049_x264 3759 1
UCFCrime/jpg/Normal_Videos613_x264 5938 0
UCFCrime/jpg/Assault048_x264 279 1
UCFCrime/jpg/Robbery052_x264 1499 1
UCFCrime/jpg/RoadAccidents074_x264 144 1
UCFCrime/jpg/Fighting027_x264 1234 1
UCFCrime/jpg/Burglary044_x264 2884 1
UCFCrime/jpg/Normal_Videos513_x264 716 0
UCFCrime/jpg/Normal_Videos652_x264 3291 0
UCFCrime/jpg/Normal_Videos609_x264 601 0
UCFCrime/jpg/Robbery027_x264 4229 1
UCFCrime/jpg/Abuse041_x264 139 1
UCFCrime/jpg/Normal_Videos281_x264 344 0
UCFCrime/jpg/Normal_Videos503_x264 919 0
UCFCrime/jpg/Assault042_x264 2624 1
UCFCrime/jpg/Vandalism040_x264 344 1
UCFCrime/jpg/Normal_Videos709_x264 4289 0
UCFCrime/jpg/Normal_Videos550_x264 8483 0
UCFCrime/jpg/Stealing017_x264 1534 1
UCFCrime/jpg/Arson030_x264 1839 1
UCFCrime/jpg/Normal_Videos657_x264 1495 0
UCFCrime/jpg/Normal_Videos216_x264 3419 0
UCFCrime/jpg/Abuse023_x264 470 1
UCFCrime/jpg/Vandalism035_x264 509 1
UCFCrime/jpg/Normal_Videos342_x264 4164 0
UCFCrime/jpg/Normal_Videos233_x264 917 0
UCFCrime/jpg/Normal_Videos421_x264 2574 0
UCFCrime/jpg/Normal_Videos355_x264 887 0
UCFCrime/jpg/Normal_Videos705_x264 283 0
UCFCrime/jpg/Normal_Videos191_x264 3594 0
UCFCrime/jpg/Normal_Videos620_x264 8966 0
UCFCrime/jpg/Burglary031_x264 4039 1
UCFCrime/jpg/Normal_Videos311_x264 2546 0
UCFCrime/jpg/Explosion051_x264 1354 1
UCFCrime/jpg/Arrest019_x264 649 1
UCFCrime/jpg/Burglary034_x264 774 1
UCFCrime/jpg/Normal_Videos386_x264 4598 0
UCFCrime/jpg/Normal_Videos316_x264 1287 0
UCFCrime/jpg/Normal_Videos676_x264 5819 0
UCFCrime/jpg/Robbery023_x264 854 1
UCFCrime/jpg/Assault014_x264 299 1
UCFCrime/jpg/Normal_Videos624_x264 4199 0
UCFCrime/jpg/Fighting014_x264 1689 1
UCFCrime/jpg/Vandalism030_x264 1254 1
UCFCrime/jpg/Normal_Videos698_x264 838 0
UCFCrime/jpg/Stealing051_x264 2464 1
UCFCrime/jpg/Normal_Videos571_x264 2120 0
UCFCrime/jpg/Normal_Videos694_x264 21971 0
UCFCrime/jpg/Normal_Videos320_x264 1010 0
UCFCrime/jpg/Vandalism029_x264 309 1
UCFCrime/jpg/Robbery054_x264 1329 1
UCFCrime/jpg/Arson024_x264 1909 1
UCFCrime/jpg/Robbery039_x264 359 1
UCFCrime/jpg/Normal_Videos501_x264 1765 0
UCFCrime/jpg/Burglary054_x264 249 1
UCFCrime/jpg/Robbery016_x264 449 1
UCFCrime/jpg/Normal_Videos343_x264 859 0
UCFCrime/jpg/Robbery043_x264 999 1
UCFCrime/jpg/Stealing035_x264 5194 1
UCFCrime/jpg/Burglary020_x264 2419 1
UCFCrime/jpg/Arson017_x264 459 1
UCFCrime/jpg/Stealing014_x264 3189 1
UCFCrime/jpg/Normal_Videos334_x264 828 0
UCFCrime/jpg/Abuse031_x264 1663 1
UCFCrime/jpg/Assault020_x264 159 1
UCFCrime/jpg/Shooting042_x264 1269 1
UCFCrime/jpg/Explosion032_x264 834 1
UCFCrime/jpg/Normal_Videos223_x264 4231 0
UCFCrime/jpg/Abuse017_x264 919 1
UCFCrime/jpg/Normal_Videos229_x264 1826 0
UCFCrime/jpg/Robbery029_x264 929 1
UCFCrime/jpg/Normal_Videos519_x264 1744 0
UCFCrime/jpg/Normal_Videos279_x264 4258 0
UCFCrime/jpg/Normal_Videos596_x264 2732 0
UCFCrime/jpg/Burglary025_x264 6124 1
UCFCrime/jpg/Fighting015_x264 5264 1
UCFCrime/jpg/Normal_Videos271_x264 1844 0
UCFCrime/jpg/Normal_Videos252_x264 1802 0
UCFCrime/jpg/Fighting020_x264 2143 1
UCFCrime/jpg/Vandalism034_x264 599 1
UCFCrime/jpg/Robbery021_x264 6969 1
UCFCrime/jpg/Vandalism041_x264 1829 1
UCFCrime/jpg/Normal_Videos339_x264 8999 0
UCFCrime/jpg/Normal_Videos635_x264 1129 0
UCFCrime/jpg/Arrest029_x264 2409 1
UCFCrime/jpg/Burglary019_x264 1009 1
UCFCrime/jpg/Normal_Videos385_x264 2264 0
UCFCrime/jpg/Normal_Videos660_x264 1203 0
UCFCrime/jpg/Normal_Videos668_x264 2804 0
UCFCrime/jpg/Vandalism049_x264 569 1
UCFCrime/jpg/Fighting023_x264 604 1
UCFCrime/jpg/Normal_Videos444_x264 853 0
UCFCrime/jpg/Normal_Videos675_x264 1419 0
UCFCrime/jpg/Arrest038_x264 279 1
UCFCrime/jpg/Normal_Videos200_x264 3705 0
UCFCrime/jpg/Normal_Videos661_x264 599 0
UCFCrime/jpg/Robbery045_x264 979 1
UCFCrime/jpg/Assault041_x264 149 1
UCFCrime/jpg/Stealing048_x264 6439 1
UCFCrime/jpg/Normal_Videos388_x264 4308 0
UCFCrime/jpg/Normal_Videos627_x264 2238 0
UCFCrime/jpg/Stealing018_x264 1789 1
UCFCrime/jpg/Normal_Videos586_x264 1587 0
UCFCrime/jpg/Vandalism023_x264 784 1
UCFCrime/jpg/Normal_Videos379_x264 1081 0
UCFCrime/jpg/Abuse018_x264 599 1
UCFCrime/jpg/Normal_Videos649_x264 894 0
UCFCrime/jpg/Normal_Videos487_x264 368 0
UCFCrime/jpg/Shooting041_x264 884 1
UCFCrime/jpg/Normal_Videos438_x264 576 0
UCFCrime/jpg/Normal_Videos218_x264 1232 0
UCFCrime/jpg/Assault045_x264 94 1
UCFCrime/jpg/Normal_Videos468_x264 793 0
UCFCrime/jpg/Normal_Videos454_x264 1813 0
UCFCrime/jpg/Stealing031_x264 399 1
UCFCrime/jpg/Normal_Videos699_x264 1738 0
UCFCrime/jpg/Stealing015_x264 1284 1
UCFCrime/jpg/Robbery061_x264 2019 1
UCFCrime/jpg/Shoplifting032_x264 744 1
UCFCrime/jpg/Normal_Videos370_x264 4474 0
UCFCrime/jpg/Normal_Videos384_x264 2247 0
UCFCrime/jpg/Abuse037_x264 644 1
UCFCrime/jpg/Normal_Videos585_x264 1788 0
UCFCrime/jpg/Abuse022_x264 479 1
UCFCrime/jpg/Normal_Videos348_x264 1405 0
UCFCrime/jpg/Normal_Videos539_x264 1026 0
UCFCrime/jpg/Normal_Videos580_x264 3598 0
UCFCrime/jpg/Assault040_x264 1359 1
UCFCrime/jpg/Arrest027_x264 1239 1
UCFCrime/jpg/Stealing045_x264 10114 1
UCFCrime/jpg/Vandalism037_x264 889 1
UCFCrime/jpg/Shoplifting055_x264 439 1
UCFCrime/jpg/Normal_Videos354_x264 1794 0
UCFCrime/jpg/Normal_Videos524_x264 10040 0
UCFCrime/jpg/Vandalism032_x264 129 1
UCFCrime/jpg/Normal_Videos477_x264 2015 0
UCFCrime/jpg/Normal_Videos240_x264 4173 0
UCFCrime/jpg/Normal_Videos422_x264 1595 0
UCFCrime/jpg/Shoplifting045_x264 774 1
UCFCrime/jpg/RoadAccidents029_x264 79 1
UCFCrime/jpg/Abuse032_x264 89 1
UCFCrime/jpg/Arrest026_x264 1279 1
UCFCrime/jpg/Arson042_x264 2659 1
UCFCrime/jpg/Normal_Videos502_x264 902 0
UCFCrime/jpg/Normal_Videos553_x264 12125 0
UCFCrime/jpg/Burglary051_x264 1149 1
UCFCrime/jpg/Assault039_x264 134 1
UCFCrime/jpg/Normal_Videos619_x264 8966 0
UCFCrime/jpg/Normal_Videos267_x264 3276 0
UCFCrime/jpg/Normal_Videos321_x264 452 0
UCFCrime/jpg/Normal_Videos461_x264 1878 0
UCFCrime/jpg/Vandalism026_x264 324 1
UCFCrime/jpg/Assault029_x264 469 1
UCFCrime/jpg/Normal_Videos575_x264 3675 0
UCFCrime/jpg/Shoplifting042_x264 2774 1
UCFCrime/jpg/Normal_Videos445_x264 2120 0
UCFCrime/jpg/Normal_Videos446_x264 479 0
UCFCrime/jpg/Normal_Videos598_x264 7314 0
UCFCrime/jpg/Fighting029_x264 4089 1
UCFCrime/jpg/Normal_Videos410_x264 3983 0
UCFCrime/jpg/Normal_Videos226_x264 14533 0
UCFCrime/jpg/Normal_Videos587_x264 8692 0
UCFCrime/jpg/Assault037_x264 164 1
UCFCrime/jpg/Arson048_x264 219 1
UCFCrime/jpg/Normal_Videos373_x264 491 0
UCFCrime/jpg/Normal_Videos254_x264 1230 0
UCFCrime/jpg/Normal_Videos207_x264 2608 0
UCFCrime/jpg/Normal_Videos288_x264 3524 0
UCFCrime/jpg/Stealing050_x264 2574 1
UCFCrime/jpg/Normal_Videos574_x264 9913 0
UCFCrime/jpg/Arrest015_x264 634 1
UCFCrime/jpg/Normal_Videos518_x264 2183 0
UCFCrime/jpg/Normal_Videos241_x264 2340 0
UCFCrime/jpg/Arrest035_x264 774 1
UCFCrime/jpg/Normal_Videos264_x264 3899 0
UCFCrime/jpg/Arrest016_x264 879 1
UCFCrime/jpg/Arrest051_x264 4179 1
UCFCrime/jpg/Normal_Videos552_x264 4282 0
UCFCrime/jpg/Normal_Videos593_x264 2608 0
UCFCrime/jpg/Normal_Videos420_x264 10918 0
UCFCrime/jpg/Explosion044_x264 29 1
UCFCrime/jpg/Normal_Videos428_x264 854 0
UCFCrime/jpg/RoadAccidents054_x264 129 1
UCFCrime/jpg/Assault028_x264 479 1
UCFCrime/jpg/Normal_Videos278_x264 1934 0
UCFCrime/jpg/Robbery033_x264 854 1
UCFCrime/jpg/Normal_Videos677_x264 2617 0
UCFCrime/jpg/Normal_Videos211_x264 8327 0
UCFCrime/jpg/Shooting053_x264 509 1
UCFCrime/jpg/Abuse046_x264 204 1
UCFCrime/jpg/Normal_Videos509_x264 696 0
UCFCrime/jpg/Normal_Videos261_x264 3591 0
UCFCrime/jpg/Vandalism020_x264 459 1
UCFCrime/jpg/Robbery022_x264 3179 1
UCFCrime/jpg/Burglary057_x264 5409 1
UCFCrime/jpg/Stealing029_x264 214 1
UCFCrime/jpg/Burglary039_x264 4214 1
UCFCrime/jpg/Burglary043_x264 234 1
UCFCrime/jpg/Arrest021_x264 2924 1
UCFCrime/jpg/Explosion038_x264 479 1
UCFCrime/jpg/Normal_Videos228_x264 1802 0
UCFCrime/jpg/Stealing020_x264 4249 1
UCFCrime/jpg/Normal_Videos546_x264 3358 0
UCFCrime/jpg/Normal_Videos582_x264 4245 0
UCFCrime/jpg/RoadAccidents056_x264 79 1
UCFCrime/jpg/Normal_Videos333_x264 884 0
UCFCrime/jpg/Normal_Videos287_x264 1816 0
UCFCrime/jpg/RoadAccidents025_x264 199 1
UCFCrime/jpg/Normal_Videos663_x264 829 0
UCFCrime/jpg/Normal_Videos390_x264 496 0
UCFCrime/jpg/Normal_Videos265_x264 1328 0
UCFCrime/jpg/Normal_Videos346_x264 5378 0
UCFCrime/jpg/Burglary052_x264 8349 1
UCFCrime/jpg/Normal_Videos535_x264 3643 0
UCFCrime/jpg/Normal_Videos416_x264 1350 0
UCFCrime/jpg/RoadAccidents073_x264 39 1
UCFCrime/jpg/Normal_Videos527_x264 1176 0
UCFCrime/jpg/Arson025_x264 4129 1
UCFCrime/jpg/Normal_Videos194_x264 4140 0
UCFCrime/jpg/Normal_Videos618_x264 1937 0
UCFCrime/jpg/Abuse035_x264 1484 1
UCFCrime/jpg/Normal_Videos655_x264 7374 0
UCFCrime/jpg/Normal_Videos572_x264 4427 0
UCFCrime/jpg/Fighting040_x264 1454 1
UCFCrime/jpg/Robbery037_x264 829 1
UCFCrime/jpg/Normal_Videos495_x264 520 0
UCFCrime/jpg/Burglary041_x264 1629 1
UCFCrime/jpg/Normal_Videos242_x264 1790 0
UCFCrime/jpg/Vandalism048_x264 2299 1
UCFCrime/jpg/Abuse043_x264 1419 1
UCFCrime/jpg/Normal_Videos604_x264 1440 0
UCFCrime/jpg/Normal_Videos285_x264 1919 0
UCFCrime/jpg/Abuse045_x264 1979 1
UCFCrime/jpg/Fighting039_x264 3834 1
UCFCrime/jpg/Normal_Videos583_x264 6223 0
UCFCrime/jpg/Normal_Videos711_x264 1560 0
UCFCrime/jpg/Normal_Videos418_x264 1687 0
UCFCrime/jpg/Normal_Videos654_x264 2574 0
UCFCrime/jpg/Assault024_x264 229 1
UCFCrime/jpg/Normal_Videos381_x264 2370 0
UCFCrime/jpg/Arrest031_x264 484 1
UCFCrime/jpg/Normal_Videos214_x264 11258 0
UCFCrime/jpg/Abuse038_x264 129 1
UCFCrime/jpg/Burglary023_x264 5499 1
UCFCrime/jpg/Arrest040_x264 1399 1
UCFCrime/jpg/RoadAccidents068_x264 129 1
UCFCrime/jpg/Vandalism024_x264 304 1
UCFCrime/jpg/RoadAccidents049_x264 114 1
UCFCrime/jpg/Normal_Videos205_x264 7842 0
UCFCrime/jpg/Normal_Videos515_x264 8766 0
UCFCrime/jpg/Fighting031_x264 2614 1
UCFCrime/jpg/Robbery059_x264 8049 1
UCFCrime/jpg/Normal_Videos555_x264 845 0
UCFCrime/jpg/Normal_Videos198_x264 2241 0
UCFCrime/jpg/Normal_Videos631_x264 6789 0
UCFCrime/jpg/Normal_Videos238_x264 3013 0
UCFCrime/jpg/Arson019_x264 2509 1
UCFCrime/jpg/Normal_Videos465_x264 2970 0
UCFCrime/jpg/Burglary045_x264 10254 1
UCFCrime/jpg/Normal_Videos327_x264 1654 0
UCFCrime/jpg/Burglary050_x264 779 1
UCFCrime/jpg/Normal_Videos605_x264 3813 0
UCFCrime/jpg/Normal_Videos672_x264 1931 0
UCFCrime/jpg/Shooting050_x264 1669 1
UCFCrime/jpg/Arrest036_x264 879 1
UCFCrime/jpg/Normal_Videos199_x264 7033 0
UCFCrime/jpg/Arson053_x264 2334 1
UCFCrime/jpg/Normal_Videos695_x264 6466 0
UCFCrime/jpg/Normal_Videos195_x264 4754 0
UCFCrime/jpg/RoadAccidents070_x264 99 1
UCFCrime/jpg/Shoplifting048_x264 1344 1
UCFCrime/jpg/Assault032_x264 179 1
UCFCrime/jpg/RoadAccidents069_x264 139 1
UCFCrime/jpg/Vandalism027_x264 309 1
UCFCrime/jpg/Vandalism013_x264 1809 1
UCFCrime/jpg/Shooting054_x264 289 1
UCFCrime/jpg/Normal_Videos230_x264 479 0
UCFCrime/jpg/Normal_Videos440_x264 824 0
UCFCrime/jpg/Abuse033_x264 1336 1
UCFCrime/jpg/Burglary046_x264 1379 1
UCFCrime/jpg/Normal_Videos463_x264 10378 0
UCFCrime/jpg/Stealing016_x264 2019 1
UCFCrime/jpg/Normal_Videos262_x264 7177 0
UCFCrime/jpg/Normal_Videos341_x264 887 0
UCFCrime/jpg/RoadAccidents044_x264 64 1
UCFCrime/jpg/Normal_Videos464_x264 5128 0
UCFCrime/jpg/Robbery013_x264 3459 1
UCFCrime/jpg/Normal_Videos324_x264 2638 0
UCFCrime/jpg/Arson046_x264 454 1
UCFCrime/jpg/Shooting052_x264 2879 1
UCFCrime/jpg/Normal_Videos451_x264 2099 0
UCFCrime/jpg/Assault035_x264 499 1
UCFCrime/jpg/Arrest033_x264 4229 1
UCFCrime/jpg/Normal_Videos610_x264 841 0
UCFCrime/jpg/Normal_Videos222_x264 948 0
UCFCrime/jpg/Normal_Videos290_x264 277 0
UCFCrime/jpg/Arrest041_x264 304 1
UCFCrime/jpg/Normal_Videos706_x264 906 0
UCFCrime/jpg/Normal_Videos584_x264 8982 0
UCFCrime/jpg/Normal_Videos301_x264 1804 0
UCFCrime/jpg/Stealing030_x264 429 1
UCFCrime/jpg/Normal_Videos483_x264 4259 0
UCFCrime/jpg/Burglary038_x264 424 1
UCFCrime/jpg/Normal_Videos358_x264 1937 0
UCFCrime/jpg/Normal_Videos306_x264 3960 0
UCFCrime/jpg/Normal_Videos669_x264 1218 0
UCFCrime/jpg/Normal_Videos441_x264 1565 0
UCFCrime/jpg/Normal_Videos626_x264 8990 0
UCFCrime/jpg/Normal_Videos607_x264 1897 0
UCFCrime/jpg/Normal_Videos394_x264 1829 0
UCFCrime/jpg/Normal_Videos300_x264 1486 0
UCFCrime/jpg/Normal_Videos423_x264 5536 0
UCFCrime/jpg/RoadAccidents037_x264 49 1
UCFCrime/jpg/Arrest042_x264 1459 1
UCFCrime/jpg/Normal_Videos592_x264 2570 0
UCFCrime/jpg/Arson023_x264 69 1
UCFCrime/jpg/Normal_Videos362_x264 696 0
UCFCrime/jpg/Normal_Videos369_x264 8576 0
UCFCrime/jpg/Assault051_x264 209 1
UCFCrime/jpg/Explosion048_x264 74 1
UCFCrime/jpg/Normal_Videos437_x264 2891 0
UCFCrime/jpg/RoadAccidents053_x264 59 1
UCFCrime/jpg/Normal_Videos304_x264 2883 0
UCFCrime/jpg/Stealing043_x264 3614 1
UCFCrime/jpg/Fighting038_x264 499 1
UCFCrime/jpg/Normal_Videos486_x264 2705 0
UCFCrime/jpg/Normal_Videos589_x264 5238 0
UCFCrime/jpg/Normal_Videos528_x264 1207 0
UCFCrime/jpg/RoadAccidents055_x264 89 1
UCFCrime/jpg/Normal_Videos255_x264 3599 0
UCFCrime/jpg/Robbery040_x264 499 1
UCFCrime/jpg/Robbery017_x264 2359 1
UCFCrime/jpg/Arson047_x264 1064 1
UCFCrime/jpg/Vandalism022_x264 1824 1
UCFCrime/jpg/Assault019_x264 479 1
UCFCrime/jpg/Normal_Videos703_x264 2258 0
UCFCrime/jpg/Vandalism021_x264 1059 1
UCFCrime/jpg/Normal_Videos622_x264 2558 0
UCFCrime/jpg/Normal_Videos659_x264 511 0
UCFCrime/jpg/Normal_Videos469_x264 6697 0
UCFCrime/jpg/Vandalism033_x264 1904 1
UCFCrime/jpg/Normal_Videos516_x264 4754 0
UCFCrime/jpg/Fighting025_x264 4149 1
UCFCrime/jpg/Normal_Videos269_x264 294 0
UCFCrime/jpg/Normal_Videos507_x264 2059 0
UCFCrime/jpg/RoadAccidents064_x264 199 1
UCFCrime/jpg/Abuse048_x264 2579 1
UCFCrime/jpg/Normal_Videos389_x264 3445 0
UCFCrime/jpg/Normal_Videos378_x264 469 0
UCFCrime/jpg/Normal_Videos403_x264 414 0
UCFCrime/jpg/Shoplifting040_x264 13124 1
UCFCrime/jpg/Vandalism050_x264 859 1
UCFCrime/jpg/Normal_Videos700_x264 6695 0
UCFCrime/jpg/Normal_Videos391_x264 4865 0
UCFCrime/jpg/Normal_Videos491_x264 12041 0
UCFCrime/jpg/Normal_Videos411_x264 925 0
UCFCrime/jpg/Normal_Videos678_x264 2208 0
UCFCrime/jpg/Fighting026_x264 2939 1
UCFCrime/jpg/Normal_Videos462_x264 3448 0
UCFCrime/jpg/Normal_Videos257_x264 1405 0
UCFCrime/jpg/Assault018_x264 99 1
UCFCrime/jpg/Normal_Videos250_x264 3592 0
UCFCrime/jpg/Normal_Videos431_x264 2959 0
UCFCrime/jpg/Burglary028_x264 709 1
UCFCrime/jpg/Vandalism047_x264 439 1
UCFCrime/jpg/Normal_Videos435_x264 1147 0
UCFCrime/jpg/Explosion041_x264 2474 1
UCFCrime/jpg/Normal_Videos474_x264 5690 0
UCFCrime/jpg/Normal_Videos201_x264 2848 0
UCFCrime/jpg/RoadAccidents033_x264 154 1
UCFCrime/jpg/Stealing021_x264 3679 1
UCFCrime/jpg/Shoplifting041_x264 4159 1
UCFCrime/jpg/Abuse021_x264 484 1
UCFCrime/jpg/Arson029_x264 559 1
UCFCrime/jpg/Normal_Videos236_x264 3379 0
UCFCrime/jpg/Explosion024_x264 139 1
UCFCrime/jpg/Arrest018_x264 599 1
UCFCrime/jpg/Robbery038_x264 1299 1
UCFCrime/jpg/Shooting036_x264 3729 1
UCFCrime/jpg/Normal_Videos351_x264 5906 0
UCFCrime/jpg/Robbery034_x264 5299 1
UCFCrime/jpg/Normal_Videos673_x264 2636 0
UCFCrime/jpg/Normal_Videos364_x264 693 0
UCFCrime/jpg/RoadAccidents030_x264 114 1
UCFCrime/jpg/Assault017_x264 744 1
UCFCrime/jpg/Burglary048_x264 879 1
UCFCrime/jpg/Normal_Videos213_x264 1785 0
UCFCrime/jpg/RoadAccidents026_x264 54 1
UCFCrime/jpg/Normal_Videos480_x264 2224 0
UCFCrime/jpg/Fighting050_x264 8869 1
UCFCrime/jpg/Explosion047_x264 104 1
UCFCrime/jpg/Normal_Videos568_x264 7078 0
UCFCrime/jpg/Normal_Videos682_x264 7562 0
UCFCrime/jpg/Normal_Videos315_x264 1530 0
UCFCrime/jpg/Stealing026_x264 1154 1
UCFCrime/jpg/Normal_Videos434_x264 1860 0
UCFCrime/jpg/Normal_Videos648_x264 887 0
UCFCrime/jpg/Normal_Videos443_x264 1790 0
UCFCrime/jpg/Robbery031_x264 629 1
UCFCrime/jpg/Arson031_x264 549 1
UCFCrime/jpg/RoadAccidents063_x264 39 1
UCFCrime/jpg/Normal_Videos256_x264 1895 0
UCFCrime/jpg/Robbery049_x264 1379 1
UCFCrime/jpg/Arrest017_x264 1299 1
UCFCrime/jpg/Normal_Videos653_x264 879 0
UCFCrime/jpg/Normal_Videos336_x264 1284 0
UCFCrime/jpg/Arson027_x264 1569 1
UCFCrime/jpg/Normal_Videos467_x264 5458 0
UCFCrime/jpg/Robbery018_x264 2609 1
UCFCrime/jpg/Normal_Videos581_x264 2686 0
UCFCrime/jpg/Vandalism046_x264 424 1
UCFCrime/jpg/Normal_Videos690_x264 613 0
UCFCrime/jpg/Normal_Videos220_x264 2732 0
UCFCrime/jpg/Burglary055_x264 2009 1
UCFCrime/jpg/Robbery024_x264 1799 1
UCFCrime/jpg/Burglary022_x264 2139 1
UCFCrime/jpg/RoadAccidents060_x264 109 1
UCFCrime/jpg/Robbery032_x264 484 1
UCFCrime/jpg/Normal_Videos458_x264 7497 0
UCFCrime/jpg/Assault050_x264 544 1
UCFCrime/jpg/Burglary059_x264 389 1
UCFCrime/jpg/Normal_Videos692_x264 1799 0
UCFCrime/jpg/Shoplifting052_x264 5749 1
UCFCrime/jpg/Normal_Videos212_x264 15029 0
UCFCrime/jpg/Shooting039_x264 454 1
UCFCrime/jpg/Assault046_x264 309 1
UCFCrime/jpg/Normal_Videos363_x264 4801 0
UCFCrime/jpg/Explosion030_x264 2599 1
UCFCrime/jpg/RoadAccidents051_x264 89 1
UCFCrime/jpg/Assault049_x264 189 1
UCFCrime/jpg/Normal_Videos382_x264 1658 0
UCFCrime/jpg/Stealing047_x264 384 1
UCFCrime/jpg/Shooting031_x264 1404 1
UCFCrime/jpg/Fighting034_x264 3664 1
UCFCrime/jpg/Normal_Videos392_x264 1843 0
UCFCrime/jpg/Robbery025_x264 1324 1
UCFCrime/jpg/Robbery020_x264 1779 1
UCFCrime/jpg/Normal_Videos679_x264 7173 0
UCFCrime/jpg/Fighting021_x264 1984 1
UCFCrime/jpg/Fighting044_x264 4474 1
UCFCrime/jpg/Abuse044_x264 1369 1
UCFCrime/jpg/Normal_Videos602_x264 11504 0
UCFCrime/jpg/Normal_Videos476_x264 4646 0
UCFCrime/jpg/Fighting017_x264 1449 1
UCFCrime/jpg/Vandalism043_x264 1359 1
UCFCrime/jpg/RoadAccidents058_x264 174 1
UCFCrime/jpg/Normal_Videos697_x264 1728 0
UCFCrime/jpg/Burglary015_x264 1034 1
UCFCrime/jpg/Burglary014_x264 2464 1
UCFCrime/jpg/Normal_Videos272_x264 2900 0
UCFCrime/jpg/Normal_Videos599_x264 2376 0
UCFCrime/jpg/Normal_Videos538_x264 1012 0
UCFCrime/jpg/Normal_Videos558_x264 1636 0
UCFCrime/jpg/Normal_Videos344_x264 208 0
UCFCrime/jpg/Normal_Videos299_x264 1418 0
UCFCrime/jpg/Normal_Videos239_x264 3553 0
UCFCrime/jpg/Stealing032_x264 2074 1
UCFCrime/jpg/Normal_Videos523_x264 421 0
UCFCrime/jpg/Robbery044_x264 464 1
UCFCrime/jpg/Normal_Videos274_x264 9010 0
UCFCrime/jpg/Normal_Videos197_x264 2464 0
UCFCrime/jpg/RoadAccidents046_x264 94 1
UCFCrime/jpg/Normal_Videos215_x264 882 0
UCFCrime/jpg/Normal_Videos366_x264 654 0
UCFCrime/jpg/Normal_Videos426_x264 1764 0
UCFCrime/jpg/Assault033_x264 609 1
UCFCrime/jpg/RoadAccidents061_x264 74 1
UCFCrime/jpg/Arrest048_x264 3199 1
UCFCrime/jpg/Normal_Videos380_x264 3208 0
UCFCrime/jpg/Normal_Videos298_x264 3338 0
UCFCrime/jpg/Normal_Videos667_x264 1404 0
UCFCrime/jpg/Normal_Videos185_x264 9198 0
UCFCrime/jpg/Normal_Videos367_x264 4694 0
UCFCrime/jpg/Abuse039_x264 2624 1
UCFCrime/jpg/Fighting035_x264 569 1
UCFCrime/jpg/Arson051_x264 479 1
UCFCrime/jpg/Stealing022_x264 1509 1
UCFCrime/jpg/Assault026_x264 639 1
UCFCrime/jpg/Assault036_x264 779 1
UCFCrime/jpg/Normal_Videos517_x264 4597 0
UCFCrime/jpg/Normal_Videos466_x264 2063 0
UCFCrime/jpg/Normal_Videos284_x264 2154 0
UCFCrime/jpg/Normal_Videos361_x264 1422 0
UCFCrime/jpg/Arson040_x264 1669 1
UCFCrime/jpg/Normal_Videos644_x264 1202 0
UCFCrime/jpg/Normal_Videos407_x264 509 0
UCFCrime/jpg/Normal_Videos424_x264 7152 0
UCFCrime/jpg/Arson052_x264 449 1
UCFCrime/jpg/Stealing024_x264 1874 1
UCFCrime/jpg/Normal_Videos554_x264 3199 0
UCFCrime/jpg/Abuse016_x264 999 1
UCFCrime/jpg/Normal_Videos508_x264 1422 0
UCFCrime/jpg/Normal_Videos640_x264 1829 0
UCFCrime/jpg/Normal_Videos273_x264 3813 0
UCFCrime/jpg/Normal_Videos436_x264 2104 0
UCFCrime/jpg/Normal_Videos305_x264 2549 0
UCFCrime/jpg/RoadAccidents062_x264 74 1
UCFCrime/jpg/Normal_Videos637_x264 2039 0
UCFCrime/jpg/Normal_Videos383_x264 1909 0
UCFCrime/jpg/Burglary030_x264 599 1
UCFCrime/jpg/Normal_Videos671_x264 977 0
UCFCrime/jpg/Explosion043_x264 139 1
UCFCrime/jpg/Burglary049_x264 8729 1
UCFCrime/jpg/Normal_Videos253_x264 515 0
UCFCrime/jpg/Stealing044_x264 2664 1
UCFCrime/jpg/Normal_Videos499_x264 2322 0
UCFCrime/jpg/Normal_Videos340_x264 2678 0
UCFCrime/jpg/Normal_Videos639_x264 3209 0
UCFCrime/jpg/RoadAccidents043_x264 39 1
UCFCrime/jpg/Normal_Videos481_x264 8999 0
UCFCrime/jpg/Normal_Videos600_x264 2104 0
UCFCrime/jpg/Abuse036_x264 469 1
UCFCrime/jpg/Normal_Videos611_x264 1196 0
UCFCrime/jpg/Normal_Videos432_x264 3588 0
UCFCrime/jpg/Normal_Videos337_x264 389 0
UCFCrime/jpg/Arrest034_x264 8232 1
UCFCrime/jpg/Explosion034_x264 334 1
UCFCrime/jpg/Normal_Videos208_x264 2249 0
UCFCrime/jpg/Normal_Videos526_x264 8772 0
UCFCrime/jpg/Robbery055_x264 1249 1
UCFCrime/jpg/Normal_Videos488_x264 1159 0
UCFCrime/jpg/Abuse040_x264 1139 1
UCFCrime/jpg/Normal_Videos372_x264 656 0
UCFCrime/jpg/Burglary053_x264 544 1
UCFCrime/jpg/Assault047_x264 634 1
UCFCrime/jpg/Normal_Videos314_x264 1134 0
UCFCrime/jpg/Burglary036_x264 979 1
UCFCrime/jpg/Arrest020_x264 549 1
UCFCrime/jpg/Explosion037_x264 364 1
UCFCrime/jpg/Abuse026_x264 799 1
UCFCrime/jpg/Stealing023_x264 2839 1
UCFCrime/jpg/Robbery056_x264 2599 1
UCFCrime/jpg/Arrest022_x264 1459 1
UCFCrime/jpg/Robbery015_x264 2529 1
UCFCrime/jpg/Shooting029_x264 454 1
UCFCrime/jpg/Arson026_x264 3029 1
UCFCrime/jpg/Abuse020_x264 1347 1
UCFCrime/jpg/Normal_Videos617_x264 2920 0
UCFCrime/jpg/Fighting028_x264 2074 1
UCFCrime/jpg/Arson038_x264 634 1
UCFCrime/jpg/Abuse024_x264 416 1
UCFCrime/jpg/Abuse049_x264 369 1
UCFCrime/jpg/Normal_Videos616_x264 5339 0
UCFCrime/jpg/Assault016_x264 589 1
UCFCrime/jpg/Normal_Videos303_x264 5342 0
UCFCrime/jpg/Normal_Videos457_x264 1755 0
UCFCrime/jpg/Normal_Videos206_x264 10732 0
UCFCrime/jpg/Robbery026_x264 1919 1
UCFCrime/jpg/Normal_Videos442_x264 1794 0
UCFCrime/jpg/Abuse015_x264 2274 1
UCFCrime/jpg/Stealing028_x264 619 1
UCFCrime/jpg/Normal_Videos658_x264 464 0
UCFCrime/jpg/Normal_Videos202_x264 2494 0
UCFCrime/jpg/Stealing042_x264 4079 1
UCFCrime/jpg/Fighting019_x264 2059 1
UCFCrime/jpg/Normal_Videos674_x264 5609 0
UCFCrime/jpg/Shooting051_x264 784 1
UCFCrime/jpg/Assault034_x264 704 1
UCFCrime/jpg/Explosion050_x264 119 1
UCFCrime/jpg/Normal_Videos188_x264 8988 0
UCFCrime/jpg/Shoplifting043_x264 5324 1
UCFCrime/jpg/Normal_Videos335_x264 5398 0
UCFCrime/jpg/Abuse012_x264 1912 1
UCFCrime/jpg/Normal_Videos395_x264 479 0
UCFCrime/jpg/Vandalism012_x264 449 1
UCFCrime/jpg/Robbery047_x264 1299 1
UCFCrime/jpg/Normal_Videos234_x264 5399 0
UCFCrime/jpg/Fighting032_x264 1129 1
UCFCrime/jpg/Normal_Videos399_x264 3400 0
UCFCrime/jpg/RoadAccidents038_x264 119 1
UCFCrime/jpg/Normal_Videos693_x264 700 0
UCFCrime/jpg/Fighting046_x264 1099 1
UCFCrime/jpg/Normal_Videos405_x264 1064 0
UCFCrime/jpg/Arrest028_x264 574 1
UCFCrime/jpg/Normal_Videos313_x264 1306 0
UCFCrime/jpg/Normal_Videos419_x264 1211 0
UCFCrime/jpg/Normal_Videos430_x264 797 0
UCFCrime/jpg/Normal_Videos291_x264 443 0
UCFCrime/jpg/Burglary029_x264 294 1
UCFCrime/jpg/Normal_Videos318_x264 1299 0
UCFCrime/jpg/Normal_Videos263_x264 1799 0
UCFCrime/jpg/RoadAccidents036_x264 39 1
UCFCrime/jpg/Normal_Videos227_x264 1656 0
UCFCrime/jpg/Robbery041_x264 1279 1
UCFCrime/jpg/Normal_Videos204_x264 823 0
UCFCrime/jpg/Vandalism044_x264 954 1
UCFCrime/jpg/Arrest050_x264 5009 1
UCFCrime/jpg/Normal_Videos282_x264 4109 0
UCFCrime/jpg/Normal_Videos184_x264 1926 0
UCFCrime/jpg/Normal_Videos549_x264 9263 0
UCFCrime/jpg/Robbery042_x264 1934 1
UCFCrime/jpg/Arrest032_x264 384 1
UCFCrime/jpg/Normal_Videos192_x264 4020 0
UCFCrime/jpg/Assault038_x264 64 1
UCFCrime/jpg/Stealing037_x264 4454 1
UCFCrime/jpg/Vandalism019_x264 389 1
UCFCrime/jpg/Normal_Videos650_x264 1089 0
UCFCrime/jpg/RoadAccidents028_x264 194 1
UCFCrime/jpg/Normal_Videos296_x264 602 0
UCFCrime/jpg/Normal_Videos297_x264 368 0
UCFCrime/jpg/RoadAccidents048_x264 74 1
UCFCrime/jpg/Robbery046_x264 364 1
UCFCrime/jpg/Fighting036_x264 3138 1
UCFCrime/jpg/Arrest023_x264 689 1
UCFCrime/jpg/Normal_Videos325_x264 1639 0
UCFCrime/jpg/RoadAccidents065_x264 39 1
UCFCrime/jpg/Normal_Videos429_x264 3433 0
UCFCrime/jpg/Stealing052_x264 3104 1
UCFCrime/jpg/Normal_Videos588_x264 7586 0
UCFCrime/jpg/Normal_Videos645_x264 892 0
UCFCrime/jpg/Normal_Videos413_x264 2422 0
UCFCrime/jpg/Normal_Videos406_x264 782 0
UCFCrime/jpg/Normal_Videos522_x264 6239 0
UCFCrime/jpg/Normal_Videos292_x264 4301 0
UCFCrime/jpg/Fighting051_x264 4949 1
UCFCrime/jpg/Abuse029_x264 189 1
UCFCrime/jpg/Normal_Videos456_x264 3942 0
UCFCrime/jpg/Robbery030_x264 2179 1
UCFCrime/jpg/Shoplifting030_x264 7599 1
UCFCrime/jpg/Normal_Videos506_x264 1213 0
UCFCrime/jpg/Abuse027_x264 487 1
UCFCrime/jpg/Normal_Videos270_x264 2117 0
UCFCrime/jpg/Normal_Videos376_x264 4555 0
UCFCrime/jpg/Normal_Videos531_x264 5570 0
UCFCrime/jpg/Explosion026_x264 394 1
UCFCrime/jpg/Normal_Videos707_x264 2014 0
UCFCrime/jpg/Normal_Videos374_x264 376 0
UCFCrime/jpg/Normal_Videos623_x264 11226 0
UCFCrime/jpg/Normal_Videos482_x264 4338 0
UCFCrime/jpg/Arrest025_x264 739 1
UCFCrime/jpg/RoadAccidents027_x264 19 1
UCFCrime/jpg/Stealing027_x264 1544 1
UCFCrime/jpg/Normal_Videos489_x264 4115 0
UCFCrime/jpg/Normal_Videos459_x264 7438 0
UCFCrime/jpg/Normal_Videos280_x264 2550 0
UCFCrime/jpg/RoadAccidents039_x264 99 1
UCFCrime/jpg/Assault052_x264 449 1
UCFCrime/jpg/Normal_Videos330_x264 1558 0
UCFCrime/jpg/RoadAccidents071_x264 54 1
UCFCrime/jpg/Normal_Videos387_x264 759 0
UCFCrime/jpg/Normal_Videos356_x264 630 0
UCFCrime/jpg/Normal_Videos594_x264 1816 0
UCFCrime/jpg/Normal_Videos349_x264 5339 0
UCFCrime/jpg/Burglary056_x264 1349 1
UCFCrime/jpg/Normal_Videos326_x264 1471 0
UCFCrime/jpg/Normal_Videos193_x264 3564 0
UCFCrime/jpg/Normal_Videos283_x264 8996 0
UCFCrime/jpg/Normal_Videos235_x264 2243 0
UCFCrime/jpg/Assault044_x264 439 1
UCFCrime/jpg/RoadAccidents067_x264 79 1
UCFCrime/jpg/Normal_Videos309_x264 8999 0
UCFCrime/jpg/Normal_Videos470_x264 1199 0
UCFCrime/jpg/Normal_Videos237_x264 1723 0
UCFCrime/jpg/Normal_Videos322_x264 2210 0
UCFCrime/jpg/Shooting040_x264 269 1
UCFCrime/jpg/Explosion052_x264 2699 1
UCFCrime/jpg/Normal_Videos359_x264 902 0
UCFCrime/jpg/Normal_Videos319_x264 1889 0
UCFCrime/jpg/Normal_Videos651_x264 1157 0
UCFCrime/jpg/Normal_Videos412_x264 648 0
UCFCrime/jpg/Vandalism014_x264 149 1
UCFCrime/jpg/Abuse013_x264 739 1
UCFCrime/jpg/Normal_Videos504_x264 541 0
UCFCrime/jpg/Normal_Videos258_x264 1166 0
UCFCrime/jpg/Normal_Videos275_x264 2299 0
UCFCrime/jpg/Stealing025_x264 1779 1
UCFCrime/jpg/Normal_Videos601_x264 2472 0
UCFCrime/jpg/Shoplifting050_x264 449 1
UCFCrime/jpg/Stealing046_x264 7264 1
UCFCrime/jpg/Assault025_x264 389 1
UCFCrime/jpg/Burglary042_x264 1329 1
UCFCrime/jpg/Abuse050_x264 2999 1
UCFCrime/jpg/Normal_Videos368_x264 890 0
UCFCrime/jpg/RoadAccidents047_x264 99 1
UCFCrime/jpg/Normal_Videos427_x264 1721 0
UCFCrime/jpg/Normal_Videos497_x264 1926 0
UCFCrime/jpg/Normal_Videos357_x264 1799 0
UCFCrime/jpg/Shoplifting047_x264 1969 1
UCFCrime/jpg/Normal_Videos294_x264 939 0
UCFCrime/jpg/Arrest037_x264 564 1
UCFCrime/jpg/Normal_Videos377_x264 13820 0
UCFCrime/jpg/Fighting043_x264 2214 1
UCFCrime/jpg/RoadAccidents057_x264 49 1
UCFCrime/jpg/Normal_Videos646_x264 4322 0
UCFCrime/jpg/Normal_Videos636_x264 1263 0
UCFCrime/jpg/Normal_Videos260_x264 2750 0
UCFCrime/jpg/Fighting030_x264 699 1
UCFCrime/jpg/Vandalism039_x264 409 1
UCFCrime/jpg/Vandalism045_x264 2669 1
UCFCrime/jpg/Shoplifting036_x264 329 1
UCFCrime/jpg/Robbery035_x264 1409 1
UCFCrime/jpg/Burglary058_x264 8729 1
UCFCrime/jpg/Normal_Videos542_x264 6336 0
UCFCrime/jpg/Normal_Videos500_x264 370 0
UCFCrime/jpg/Normal_Videos629_x264 4485 0
UCFCrime/jpg/RoadAccidents035_x264 119 1
UCFCrime/jpg/Robbery028_x264 1254 1
UCFCrime/jpg/Arson034_x264 1144 1
UCFCrime/jpg/Normal_Videos186_x264 8692 0
UCFCrime/jpg/Explosion040_x264 189 1
UCFCrime/jpg/Stealing049_x264 1134 1
UCFCrime/jpg/Normal_Videos632_x264 12011 0
UCFCrime/jpg/Fighting041_x264 1514 1
UCFCrime/jpg/Assault030_x264 499 1
UCFCrime/jpg/Arson032_x264 1919 1
UCFCrime/jpg/Assault031_x264 389 1
UCFCrime/jpg/Normal_Videos209_x264 632 0
