# Supplementary material for: Efficient anomaly recognition using surveillance videos
Source: PeerJ Comput Sci. 2022 Oct 14;8:e1117. doi: 10.7717/peerj-cs.1117 (PMC9575851; doi:10.7717/peerj-cs.1117)
Supplement: Supplemental Information 1 [file peerj-cs-08-1117-s001.zip › cs-72336-Training-and-Core-Infernce-Engine-master/Training-and-Core-Infernce-Engine-master/UCFCrime/file_list/ucfcrime_rgb_val_split_2.txt]

UCFCrime/jpg/Burglary010_x264 2604 1
UCFCrime/jpg/Arson003_x264 3149 1
UCFCrime/jpg/Fighting010_x264 3824 1
UCFCrime/jpg/Normal_Videos128_x264 1909 0
UCFCrime/jpg/Normal_Videos120_x264 1480 0
UCFCrime/jpg/Explosion019_x264 24 1
UCFCrime/jpg/Normal_Videos101_x264 1537 0
UCFCrime/jpg/Arson014_x264 1034 1
UCFCrime/jpg/Abuse009_x264 524 1
UCFCrime/jpg/Normal_Videos104_x264 688 0
UCFCrime/jpg/Abuse008_x264 59 1
UCFCrime/jpg/Normal_Videos094_x264 1739 0
UCFCrime/jpg/Shoplifting024_x264 444 1
UCFCrime/jpg/Normal_Videos134_x264 4475 0
UCFCrime/jpg/Fighting008_x264 5839 1
UCFCrime/jpg/Abuse003_x264 709 1
UCFCrime/jpg/Normal_Videos115_x264 298 0
UCFCrime/jpg/Burglary012_x264 1568 1
UCFCrime/jpg/Normal_Videos040_x264 955 0
UCFCrime/jpg/Normal_Videos144_x264 8685 0
UCFCrime/jpg/Fighting013_x264 1344 1
UCFCrime/jpg/Normal_Videos017_x264 852 0
UCFCrime/jpg/Assault008_x264 3399 1
UCFCrime/jpg/Normal_Videos105_x264 715 0
UCFCrime/jpg/Fighting005_x264 484 1
UCFCrime/jpg/Normal_Videos146_x264 816 0
UCFCrime/jpg/RoadAccidents024_x264 79 1
UCFCrime/jpg/Arson001_x264 2029 1
UCFCrime/jpg/Stealing012_x264 189 1
UCFCrime/jpg/Normal_Videos118_x264 947 0
UCFCrime/jpg/Arrest014_x264 944 1
UCFCrime/jpg/Normal_Videos055_x264 250 0
UCFCrime/jpg/Shooting009_x264 3064 1
UCFCrime/jpg/Vandalism004_x264 2349 1
UCFCrime/jpg/Normal_Videos026_x264 2732 0
UCFCrime/jpg/Normal_Videos077_x264 2805 0
UCFCrime/jpg/Normal_Videos073_x264 1627 0
UCFCrime/jpg/Normal_Videos092_x264 1799 0
UCFCrime/jpg/Burglary004_x264 1649 1
UCFCrime/jpg/Normal_Videos072_x264 951 0
UCFCrime/jpg/Shoplifting006_x264 1509 1
UCFCrime/jpg/Normal_Videos053_x264 398 0
UCFCrime/jpg/Normal_Videos097_x264 4745 0
UCFCrime/jpg/Normal_Videos096_x264 778 0
UCFCrime/jpg/Assault002_x264 1999 1
UCFCrime/jpg/Burglary007_x264 594 1
UCFCrime/jpg/Fighting009_x264 279 1
UCFCrime/jpg/Normal_Videos080_x264 2343 0
UCFCrime/jpg/Stealing008_x264 1899 1
UCFCrime/jpg/Stealing011_x264 2034 1
UCFCrime/jpg/Arson012_x264 739 1
UCFCrime/jpg/Normal_Videos149_x264 1020 0
UCFCrime/jpg/Burglary003_x264 1158 1
UCFCrime/jpg/Shoplifting008_x264 644 1
UCFCrime/jpg/Assault012_x264 174 1
UCFCrime/jpg/Normal_Videos174_x264 925 0
UCFCrime/jpg/Fighting007_x264 2988 1
UCFCrime/jpg/Normal_Videos029_x264 868 0
UCFCrime/jpg/Shooting025_x264 914 1
UCFCrime/jpg/Normal_Videos098_x264 3352 0
UCFCrime/jpg/Normal_Videos110_x264 3131 0
UCFCrime/jpg/Normal_Videos178_x264 1027 0
UCFCrime/jpg/Arrest004_x264 3219 1
UCFCrime/jpg/Explosion014_x264 739 1
UCFCrime/jpg/Assault004_x264 1999 1
UCFCrime/jpg/Normal_Videos069_x264 922 0
UCFCrime/jpg/Normal_Videos141_x264 12291 0
UCFCrime/jpg/Burglary001_x264 3284 1
UCFCrime/jpg/Normal_Videos172_x264 11857 0
UCFCrime/jpg/Normal_Videos145_x264 4503 0
UCFCrime/jpg/RoadAccidents006_x264 54 1
UCFCrime/jpg/RoadAccidents015_x264 79 1
UCFCrime/jpg/Abuse011_x264 2284 1
UCFCrime/jpg/Robbery001_x264 169 1
UCFCrime/jpg/Normal_Videos083_x264 585 0
UCFCrime/jpg/Normal_Videos004_x264 916 0
UCFCrime/jpg/Shoplifting019_x264 169 1
UCFCrime/jpg/Shoplifting012_x264 7619 1
UCFCrime/jpg/Normal_Videos103_x264 741 0
UCFCrime/jpg/Normal_Videos074_x264 2039 0
UCFCrime/jpg/Shoplifting003_x264 779 1
UCFCrime/jpg/RoadAccidents014_x264 1099 1
UCFCrime/jpg/Robbery005_x264 274 1
UCFCrime/jpg/Normal_Videos039_x264 1791 0
UCFCrime/jpg/Normal_Videos142_x264 1870 0
UCFCrime/jpg/Normal_Videos005_x264 385 0
UCFCrime/jpg/Stealing004_x264 3359 1
UCFCrime/jpg/Explosion003_x264 109 1
UCFCrime/jpg/Vandalism005_x264 329 1
UCFCrime/jpg/Normal_Videos173_x264 599 0
UCFCrime/jpg/Normal_Videos013_x264 1211 0
UCFCrime/jpg/Normal_Videos071_x264 870 0
UCFCrime/jpg/Explosion018_x264 174 1
UCFCrime/jpg/Normal_Videos167_x264 1578 0
UCFCrime/jpg/Assault009_x264 1134 1
UCFCrime/jpg/Normal_Videos028_x264 9624 0
UCFCrime/jpg/Stealing007_x264 794 1
UCFCrime/jpg/Normal_Videos109_x264 1721 0
UCFCrime/jpg/Normal_Videos183_x264 1679 0
UCFCrime/jpg/Normal_Videos154_x264 741 0
UCFCrime/jpg/Shooting003_x264 759 1
UCFCrime/jpg/Fighting002_x264 2124 1
UCFCrime/jpg/Abuse010_x264 664 1
UCFCrime/jpg/Fighting012_x264 929 1
UCFCrime/jpg/Normal_Videos007_x264 984 0
UCFCrime/jpg/Normal_Videos078_x264 2133 0
UCFCrime/jpg/Normal_Videos152_x264 8009 0
UCFCrime/jpg/Arrest006_x264 1029 1
UCFCrime/jpg/Vandalism006_x264 219 1
UCFCrime/jpg/Normal_Videos151_x264 5575 0
UCFCrime/jpg/Burglary009_x264 1124 1
UCFCrime/jpg/Normal_Videos114_x264 1786 0
UCFCrime/jpg/Robbery008_x264 1949 1
UCFCrime/jpg/Normal_Videos021_x264 1962 0
UCFCrime/jpg/Stealing006_x264 1879 1
UCFCrime/jpg/Arrest002_x264 1549 1
UCFCrime/jpg/Normal_Videos057_x264 3784 0
UCFCrime/jpg/Assault005_x264 749 1
UCFCrime/jpg/RoadAccidents007_x264 44 1
UCFCrime/jpg/Stealing003_x264 2514 1
UCFCrime/jpg/Vandalism002_x264 1719 1
UCFCrime/jpg/Burglary008_x264 2519 1
UCFCrime/jpg/Robbery009_x264 1899 1
UCFCrime/jpg/Arrest013_x264 939 1
UCFCrime/jpg/Assault003_x264 2099 1
UCFCrime/jpg/Stealing013_x264 1969 1
UCFCrime/jpg/Arson008_x264 399 1
UCFCrime/jpg/Normal_Videos157_x264 202 0
UCFCrime/jpg/Robbery007_x264 1639 1
UCFCrime/jpg/Normal_Videos036_x264 1322 0
UCFCrime/jpg/Abuse001_x264 204 1
UCFCrime/jpg/Normal_Videos130_x264 11999 0
UCFCrime/jpg/Normal_Videos068_x264 1881 0
UCFCrime/jpg/Vandalism009_x264 299 1
UCFCrime/jpg/Normal_Videos075_x264 3396 0
UCFCrime/jpg/Normal_Videos023_x264 1768 0
UCFCrime/jpg/Normal_Videos124_x264 1393 0
UCFCrime/jpg/RoadAccidents005_x264 34 1
UCFCrime/jpg/Assault001_x264 784 1
UCFCrime/jpg/Abuse005_x264 254 1
UCFCrime/jpg/Abuse004_x264 1009 1
UCFCrime/jpg/RoadAccidents008_x264 89 1
UCFCrime/jpg/Normal_Videos047_x264 7128 0
UCFCrime/jpg/Shooting001_x264 49 1
UCFCrime/jpg/Normal_Videos030_x264 4426 0
UCFCrime/jpg/RoadAccidents023_x264 59 1
UCFCrime/jpg/Abuse006_x264 3999 1
UCFCrime/jpg/Normal_Videos159_x264 1079 0
UCFCrime/jpg/Arson006_x264 399 1
UCFCrime/jpg/Normal_Videos117_x264 1175 0
UCFCrime/jpg/Normal_Videos121_x264 1157 0
UCFCrime/jpg/Fighting011_x264 1184 1
UCFCrime/jpg/Shooting012_x264 709 1
UCFCrime/jpg/Normal_Videos164_x264 10325 0
UCFCrime/jpg/Normal_Videos156_x264 743 0
UCFCrime/jpg/Robbery004_x264 874 1
UCFCrime/jpg/Fighting004_x264 15119 1
UCFCrime/jpg/Stealing002_x264 1264 1
UCFCrime/jpg/Explosion012_x264 189 1
UCFCrime/jpg/Stealing009_x264 1234 1
UCFCrime/jpg/Normal_Videos162_x264 1168 0
UCFCrime/jpg/Arson002_x264 3274 1
UCFCrime/jpg/Normal_Videos022_x264 384 0
UCFCrime/jpg/Arrest010_x264 604 1
UCFCrime/jpg/Arrest008_x264 1544 1
UCFCrime/jpg/Normal_Videos160_x264 3599 0
UCFCrime/jpg/Arrest005_x264 767 1
UCFCrime/jpg/Normal_Videos143_x264 1788 0
UCFCrime/jpg/Burglary006_x264 1594 1
UCFCrime/jpg/Normal_Videos054_x264 1975 0
UCFCrime/jpg/Normal_Videos163_x264 3303 0
UCFCrime/jpg/Normal_Videos065_x264 865 0
UCFCrime/jpg/Assault013_x264 349 1
UCFCrime/jpg/Vandalism008_x264 549 1
UCFCrime/jpg/Shooting017_x264 214 1
UCFCrime/jpg/Explosion015_x264 134 1
UCFCrime/jpg/Arson013_x264 469 1
UCFCrime/jpg/Fighting006_x264 494 1
UCFCrime/jpg/Normal_Videos044_x264 2510 0
UCFCrime/jpg/Normal_Videos177_x264 11311 0
UCFCrime/jpg/Burglary011_x264 1739 1
UCFCrime/jpg/Normal_Videos135_x264 1786 0
UCFCrime/jpg/Shoplifting025_x264 1744 1
UCFCrime/jpg/Normal_Videos088_x264 2476 0
UCFCrime/jpg/Normal_Videos126_x264 2807 0
UCFCrime/jpg/Vandalism011_x264 1859 1
UCFCrime/jpg/Normal_Videos108_x264 1771 0
UCFCrime/jpg/Normal_Videos179_x264 5003 0
UCFCrime/jpg/Shoplifting013_x264 1794 1
UCFCrime/jpg/Normal_Videos060_x264 3071 0
UCFCrime/jpg/Normal_Videos037_x264 448 0
UCFCrime/jpg/Normal_Videos132_x264 2626 0
UCFCrime/jpg/Robbery011_x264 1169 1
UCFCrime/jpg/Vandalism003_x264 59 1
UCFCrime/jpg/Shooting014_x264 2449 1
UCFCrime/jpg/Explosion009_x264 644 1
UCFCrime/jpg/Normal_Videos064_x264 2333 0
UCFCrime/jpg/Arson015_x264 1399 1
UCFCrime/jpg/Normal_Videos165_x264 287 0
UCFCrime/jpg/RoadAccidents013_x264 94 1
UCFCrime/jpg/Normal_Videos081_x264 1622 0
UCFCrime/jpg/Normal_Videos062_x264 1572 0
UCFCrime/jpg/Normal_Videos052_x264 319 0
UCFCrime/jpg/Shoplifting018_x264 1709 1
UCFCrime/jpg/Shooting023_x264 169 1
UCFCrime/jpg/Normal_Videos112_x264 815 0
UCFCrime/jpg/Robbery010_x264 1199 1
UCFCrime/jpg/Normal_Videos001_x264 543 0
UCFCrime/jpg/Normal_Videos093_x264 1739 0
UCFCrime/jpg/Normal_Videos020_x264 484 0
UCFCrime/jpg/Explosion001_x264 264 1
UCFCrime/jpg/Normal_Videos016_x264 3630 0
UCFCrime/jpg/Arrest012_x264 1724 1
UCFCrime/jpg/Normal_Videos113_x264 693 0
UCFCrime/jpg/Normal_Videos169_x264 1553 0
UCFCrime/jpg/Normal_Videos043_x264 1731 0
UCFCrime/jpg/Normal_Videos133_x264 4329 0
UCFCrime/jpg/Normal_Videos176_x264 5693 0
UCFCrime/jpg/Abuse002_x264 54 1
UCFCrime/jpg/Normal_Videos079_x264 2000 0
UCFCrime/jpg/Explosion023_x264 1174 1
UCFCrime/jpg/Abuse007_x264 204 1
UCFCrime/jpg/Shoplifting026_x264 894 1
UCFCrime/jpg/Normal_Videos008_x264 2566 0
UCFCrime/jpg/Normal_Videos038_x264 2970 0
UCFCrime/jpg/Normal_Videos181_x264 4135 0
UCFCrime/jpg/Vandalism010_x264 309 1
UCFCrime/jpg/Normal_Videos158_x264 540 0
UCFCrime/jpg/Normal_Videos045_x264 1547 0
UCFCrime/jpg/RoadAccidents018_x264 109 1
UCFCrime/jpg/Shoplifting014_x264 1724 1
UCFCrime/jpg/Normal_Videos170_x264 1085 0
UCFCrime/jpg/RoadAccidents003_x264 109 1
UCFCrime/jpg/Normal_Videos085_x264 5171 0
UCFCrime/jpg/Normal_Videos131_x264 1893 0
UCFCrime/jpg/Assault007_x264 1119 1
UCFCrime/jpg/Normal_Videos058_x264 988 0
UCFCrime/jpg/Normal_Videos106_x264 1943 0
UCFCrime/jpg/Normal_Videos161_x264 5879 0
UCFCrime/jpg/Normal_Videos119_x264 3868 0
UCFCrime/jpg/Normal_Videos147_x264 508 0
UCFCrime/jpg/Normal_Videos049_x264 5494 0
UCFCrime/jpg/Normal_Videos082_x264 1197 0
UCFCrime/jpg/Normal_Videos066_x264 1007 0
UCFCrime/jpg/Normal_Videos032_x264 834 0
UCFCrime/jpg/Normal_Videos099_x264 2074 0
UCFCrime/jpg/Normal_Videos140_x264 1794 0
UCFCrime/jpg/Shooting020_x264 4754 1
UCFCrime/jpg/Normal_Videos116_x264 4530 0
UCFCrime/jpg/Normal_Videos086_x264 3390 0
UCFCrime/jpg/Normal_Videos148_x264 624 0
UCFCrime/jpg/Arrest003_x264 1044 1
UCFCrime/jpg/Normal_Videos009_x264 739 0
UCFCrime/jpg/Normal_Videos095_x264 1046 0
UCFCrime/jpg/Normal_Videos125_x264 3120 0
UCFCrime/jpg/Normal_Videos107_x264 3600 0
UCFCrime/jpg/Explosion005_x264 429 1
UCFCrime/jpg/Stealing010_x264 339 1
UCFCrime/jpg/Shooting006_x264 484 1
UCFCrime/jpg/Arson005_x264 519 1
UCFCrime/jpg/Normal_Videos180_x264 5519 0
UCFCrime/jpg/Normal_Videos166_x264 1606 0
UCFCrime/jpg/Robbery003_x264 619 1
UCFCrime/jpg/Normal_Videos127_x264 1788 0
UCFCrime/jpg/Normal_Videos076_x264 3071 0
UCFCrime/jpg/Normal_Videos011_x264 896 0
UCFCrime/jpg/Normal_Videos012_x264 2339 0
UCFCrime/jpg/Robbery006_x264 2369 1
UCFCrime/jpg/Normal_Videos122_x264 1892 0
UCFCrime/jpg/Robbery002_x264 1324 1
UCFCrime/jpg/Normal_Videos002_x264 1662 0
UCFCrime/jpg/Burglary002_x264 2649 1
UCFCrime/jpg/Normal_Videos102_x264 1028 0
UCFCrime/jpg/Normal_Videos153_x264 8009 0
UCFCrime/jpg/Normal_Videos031_x264 3332 0
UCFCrime/jpg/Vandalism001_x264 729 1
UCFCrime/jpg/Arrest011_x264 1554 1
UCFCrime/jpg/Explosion006_x264 324 1
UCFCrime/jpg/Normal_Videos155_x264 209 0
UCFCrime/jpg/Shooting005_x264 974 1
