# Supplementary material for: Efficient anomaly recognition using surveillance videos
Source: PeerJ Comput Sci. 2022 Oct 14;8:e1117. doi: 10.7717/peerj-cs.1117 (PMC9575851; doi:10.7717/peerj-cs.1117)
Supplement: Supplemental Information 1 [file peerj-cs-08-1117-s001.zip › cs-72336-Training-and-Core-Infernce-Engine-master/Training-and-Core-Infernce-Engine-master/UCFCrime/labels/test_001.txt]

Abnormal/Abuse001_x264.mp4 
Abnormal/Abuse002_x264.mp4 
Abnormal/Abuse003_x264.mp4 
Abnormal/Abuse004_x264.mp4 
Abnormal/Abuse005_x264.mp4 
Abnormal/Abuse006_x264.mp4 
Abnormal/Abuse007_x264.mp4 
Abnormal/Abuse008_x264.mp4 
Abnormal/Abuse009_x264.mp4 
Abnormal/Abuse010_x264.mp4 
Abnormal/Abuse011_x264.mp4  
Abnormal/Arrest002_x264.mp4
Abnormal/Arrest003_x264.mp4
Abnormal/Arrest004_x264.mp4
Abnormal/Arrest005_x264.mp4
Abnormal/Arrest006_x264.mp4
Abnormal/Arrest008_x264.mp4
Abnormal/Arrest010_x264.mp4
Abnormal/Arrest011_x264.mp4
Abnormal/Arrest012_x264.mp4
Abnormal/Arrest013_x264.mp4
Abnormal/Arrest014_x264.mp4 
Abnormal/Arson001_x264.mp4
Abnormal/Arson002_x264.mp4
Abnormal/Arson003_x264.mp4
Abnormal/Arson005_x264.mp4
Abnormal/Arson006_x264.mp4
Abnormal/Arson008_x264.mp4
Abnormal/Arson012_x264.mp4
Abnormal/Arson013_x264.mp4
Abnormal/Arson014_x264.mp4
Abnormal/Arson015_x264.mp4
Abnormal/Assault001_x264.mp4
Abnormal/Assault002_x264.mp4
Abnormal/Assault003_x264.mp4
Abnormal/Assault004_x264.mp4
Abnormal/Assault005_x264.mp4
Abnormal/Assault007_x264.mp4
Abnormal/Assault008_x264.mp4
Abnormal/Assault009_x264.mp4
Abnormal/Assault012_x264.mp4
Abnormal/Assault013_x264.mp4
Abnormal/Burglary001_x264.mp4
Abnormal/Burglary002_x264.mp4
Abnormal/Burglary003_x264.mp4
Abnormal/Burglary004_x264.mp4
Abnormal/Burglary006_x264.mp4
Abnormal/Burglary007_x264.mp4
Abnormal/Burglary008_x264.mp4
Abnormal/Burglary009_x264.mp4
Abnormal/Burglary010_x264.mp4
Abnormal/Burglary011_x264.mp4
Abnormal/Burglary012_x264.mp4
Abnormal/Explosion001_x264.mp4
Abnormal/Explosion003_x264.mp4
Abnormal/Explosion005_x264.mp4
Abnormal/Explosion006_x264.mp4
Abnormal/Explosion009_x264.mp4
Abnormal/Explosion012_x264.mp4
Abnormal/Explosion014_x264.mp4
Abnormal/Explosion015_x264.mp4
Abnormal/Explosion018_x264.mp4
Abnormal/Explosion019_x264.mp4
Abnormal/Explosion023_x264.mp4 
Abnormal/Fighting002_x264.mp4
Abnormal/Fighting004_x264.mp4
Abnormal/Fighting005_x264.mp4
Abnormal/Fighting006_x264.mp4
Abnormal/Fighting007_x264.mp4
Abnormal/Fighting008_x264.mp4
Abnormal/Fighting009_x264.mp4
Abnormal/Fighting010_x264.mp4
Abnormal/Fighting011_x264.mp4
Abnormal/Fighting012_x264.mp4
Abnormal/Fighting013_x264.mp4
Normal/Normal_Videos001_x264.mp4
Normal/Normal_Videos002_x264.mp4
Normal/Normal_Videos004_x264.mp4
Normal/Normal_Videos005_x264.mp4
Normal/Normal_Videos007_x264.mp4
Normal/Normal_Videos008_x264.mp4
Normal/Normal_Videos009_x264.mp4
Normal/Normal_Videos011_x264.mp4
Normal/Normal_Videos012_x264.mp4
Normal/Normal_Videos013_x264.mp4
Normal/Normal_Videos016_x264.mp4
Normal/Normal_Videos017_x264.mp4
Normal/Normal_Videos020_x264.mp4
Normal/Normal_Videos021_x264.mp4
Normal/Normal_Videos022_x264.mp4
Normal/Normal_Videos023_x264.mp4
Normal/Normal_Videos026_x264.mp4
Normal/Normal_Videos028_x264.mp4
Normal/Normal_Videos029_x264.mp4
Normal/Normal_Videos030_x264.mp4
Normal/Normal_Videos031_x264.mp4
Normal/Normal_Videos032_x264.mp4
Normal/Normal_Videos036_x264.mp4
Normal/Normal_Videos037_x264.mp4
Normal/Normal_Videos038_x264.mp4
Normal/Normal_Videos039_x264.mp4
Normal/Normal_Videos040_x264.mp4
Normal/Normal_Videos043_x264.mp4
Normal/Normal_Videos044_x264.mp4
Normal/Normal_Videos045_x264.mp4
Normal/Normal_Videos047_x264.mp4
Normal/Normal_Videos049_x264.mp4
Normal/Normal_Videos052_x264.mp4
Normal/Normal_Videos053_x264.mp4
Normal/Normal_Videos054_x264.mp4
Normal/Normal_Videos055_x264.mp4
Normal/Normal_Videos057_x264.mp4
Normal/Normal_Videos058_x264.mp4
Normal/Normal_Videos060_x264.mp4
Normal/Normal_Videos062_x264.mp4
Normal/Normal_Videos064_x264.mp4
Normal/Normal_Videos065_x264.mp4
Normal/Normal_Videos066_x264.mp4
Normal/Normal_Videos068_x264.mp4
Normal/Normal_Videos069_x264.mp4
Normal/Normal_Videos071_x264.mp4
Normal/Normal_Videos072_x264.mp4
Normal/Normal_Videos073_x264.mp4
Normal/Normal_Videos074_x264.mp4
Normal/Normal_Videos075_x264.mp4
Normal/Normal_Videos076_x264.mp4
Normal/Normal_Videos077_x264.mp4
Normal/Normal_Videos078_x264.mp4
Normal/Normal_Videos079_x264.mp4
Normal/Normal_Videos080_x264.mp4
Normal/Normal_Videos081_x264.mp4
Normal/Normal_Videos082_x264.mp4
Normal/Normal_Videos083_x264.mp4
Normal/Normal_Videos085_x264.mp4
Normal/Normal_Videos086_x264.mp4
Normal/Normal_Videos088_x264.mp4
Normal/Normal_Videos092_x264.mp4
Normal/Normal_Videos093_x264.mp4
Normal/Normal_Videos094_x264.mp4
Normal/Normal_Videos095_x264.mp4
Normal/Normal_Videos096_x264.mp4
Normal/Normal_Videos097_x264.mp4
Normal/Normal_Videos098_x264.mp4
Normal/Normal_Videos099_x264.mp4
Normal/Normal_Videos101_x264.mp4
Normal/Normal_Videos102_x264.mp4
Normal/Normal_Videos103_x264.mp4
Normal/Normal_Videos104_x264.mp4
Normal/Normal_Videos105_x264.mp4
Normal/Normal_Videos106_x264.mp4
Normal/Normal_Videos107_x264.mp4
Normal/Normal_Videos108_x264.mp4
Normal/Normal_Videos109_x264.mp4
Normal/Normal_Videos110_x264.mp4
Normal/Normal_Videos112_x264.mp4
Normal/Normal_Videos113_x264.mp4
Normal/Normal_Videos114_x264.mp4
Normal/Normal_Videos115_x264.mp4
Normal/Normal_Videos116_x264.mp4
Normal/Normal_Videos117_x264.mp4
Normal/Normal_Videos118_x264.mp4
Normal/Normal_Videos119_x264.mp4
Normal/Normal_Videos120_x264.mp4
Normal/Normal_Videos121_x264.mp4
Normal/Normal_Videos122_x264.mp4
Normal/Normal_Videos124_x264.mp4
Normal/Normal_Videos125_x264.mp4
Normal/Normal_Videos126_x264.mp4
Normal/Normal_Videos127_x264.mp4
Normal/Normal_Videos128_x264.mp4
Normal/Normal_Videos130_x264.mp4
Normal/Normal_Videos131_x264.mp4
Normal/Normal_Videos132_x264.mp4
Normal/Normal_Videos133_x264.mp4
Normal/Normal_Videos134_x264.mp4
Normal/Normal_Videos135_x264.mp4
Normal/Normal_Videos140_x264.mp4
Normal/Normal_Videos141_x264.mp4
Normal/Normal_Videos142_x264.mp4
Normal/Normal_Videos143_x264.mp4
Normal/Normal_Videos144_x264.mp4
Normal/Normal_Videos145_x264.mp4
Normal/Normal_Videos146_x264.mp4
Normal/Normal_Videos147_x264.mp4
Normal/Normal_Videos148_x264.mp4
Normal/Normal_Videos149_x264.mp4
Normal/Normal_Videos151_x264.mp4
Normal/Normal_Videos152_x264.mp4
Normal/Normal_Videos153_x264.mp4
Normal/Normal_Videos154_x264.mp4
Normal/Normal_Videos155_x264.mp4
Normal/Normal_Videos156_x264.mp4
Normal/Normal_Videos157_x264.mp4
Normal/Normal_Videos158_x264.mp4
Normal/Normal_Videos159_x264.mp4
Normal/Normal_Videos160_x264.mp4
Normal/Normal_Videos161_x264.mp4
Normal/Normal_Videos162_x264.mp4
Normal/Normal_Videos163_x264.mp4
Normal/Normal_Videos164_x264.mp4
Normal/Normal_Videos165_x264.mp4
Normal/Normal_Videos166_x264.mp4
Normal/Normal_Videos167_x264.mp4
Normal/Normal_Videos169_x264.mp4
Normal/Normal_Videos170_x264.mp4
Normal/Normal_Videos172_x264.mp4
Normal/Normal_Videos173_x264.mp4
Normal/Normal_Videos174_x264.mp4
Normal/Normal_Videos176_x264.mp4
Normal/Normal_Videos177_x264.mp4
Normal/Normal_Videos178_x264.mp4
Normal/Normal_Videos179_x264.mp4
Normal/Normal_Videos180_x264.mp4
Normal/Normal_Videos181_x264.mp4
Normal/Normal_Videos183_x264.mp4
Abnormal/RoadAccidents003_x264.mp4
Abnormal/RoadAccidents005_x264.mp4
Abnormal/RoadAccidents006_x264.mp4
Abnormal/RoadAccidents007_x264.mp4
Abnormal/RoadAccidents008_x264.mp4
Abnormal/RoadAccidents013_x264.mp4
Abnormal/RoadAccidents014_x264.mp4
Abnormal/RoadAccidents015_x264.mp4
Abnormal/RoadAccidents018_x264.mp4
Abnormal/RoadAccidents023_x264.mp4
Abnormal/RoadAccidents024_x264.mp4
Abnormal/Robbery001_x264.mp4 
Abnormal/Robbery002_x264.mp4 
Abnormal/Robbery003_x264.mp4 
Abnormal/Robbery004_x264.mp4 
Abnormal/Robbery005_x264.mp4 
Abnormal/Robbery006_x264.mp4 
Abnormal/Robbery007_x264.mp4 
Abnormal/Robbery008_x264.mp4 
Abnormal/Robbery009_x264.mp4 
Abnormal/Robbery010_x264.mp4 
Abnormal/Robbery011_x264.mp4
Abnormal/Shooting001_x264.mp4
Abnormal/Shooting003_x264.mp4
Abnormal/Shooting005_x264.mp4
Abnormal/Shooting006_x264.mp4
Abnormal/Shooting009_x264.mp4
Abnormal/Shooting012_x264.mp4
Abnormal/Shooting014_x264.mp4
Abnormal/Shooting017_x264.mp4
Abnormal/Shooting020_x264.mp4
Abnormal/Shooting023_x264.mp4
Abnormal/Shooting025_x264.mp4 
Abnormal/Shoplifting003_x264.mp4
Abnormal/Shoplifting006_x264.mp4
Abnormal/Shoplifting008_x264.mp4
Abnormal/Shoplifting012_x264.mp4
Abnormal/Shoplifting013_x264.mp4
Abnormal/Shoplifting014_x264.mp4
Abnormal/Shoplifting018_x264.mp4
Abnormal/Shoplifting019_x264.mp4
Abnormal/Shoplifting024_x264.mp4
Abnormal/Shoplifting025_x264.mp4
Abnormal/Shoplifting026_x264.mp4
Abnormal/Stealing002_x264.mp4
Abnormal/Stealing003_x264.mp4
Abnormal/Stealing004_x264.mp4
Abnormal/Stealing006_x264.mp4
Abnormal/Stealing007_x264.mp4
Abnormal/Stealing008_x264.mp4
Abnormal/Stealing009_x264.mp4
Abnormal/Stealing010_x264.mp4
Abnormal/Stealing011_x264.mp4
Abnormal/Stealing012_x264.mp4
Abnormal/Stealing013_x264.mp4
Abnormal/Vandalism001_x264.mp4
Abnormal/Vandalism002_x264.mp4
Abnormal/Vandalism003_x264.mp4
Abnormal/Vandalism004_x264.mp4
Abnormal/Vandalism005_x264.mp4
Abnormal/Vandalism006_x264.mp4
Abnormal/Vandalism008_x264.mp4
Abnormal/Vandalism009_x264.mp4
Abnormal/Vandalism010_x264.mp4
Abnormal/Vandalism011_x264.mp4
