# Supplementary material for: Efficient anomaly recognition using surveillance videos
Source: PeerJ Comput Sci. 2022 Oct 14;8:e1117. doi: 10.7717/peerj-cs.1117 (PMC9575851; doi:10.7717/peerj-cs.1117)
Supplement: Supplemental Information 1 [file peerj-cs-08-1117-s001.zip › cs-72336-Training-and-Core-Infernce-Engine-master/Training-and-Core-Infernce-Engine-master/UCFCrime/labels/train_001.txt]

Abnormal/Abuse012_x264.mp4
Abnormal/Abuse013_x264.mp4
Abnormal/Abuse014_x264.mp4
Abnormal/Abuse015_x264.mp4
Abnormal/Abuse016_x264.mp4
Abnormal/Abuse017_x264.mp4
Abnormal/Abuse018_x264.mp4
Abnormal/Abuse019_x264.mp4
Abnormal/Abuse020_x264.mp4
Abnormal/Abuse021_x264.mp4
Abnormal/Abuse022_x264.mp4
Abnormal/Abuse023_x264.mp4
Abnormal/Abuse024_x264.mp4
Abnormal/Abuse025_x264.mp4
Abnormal/Abuse026_x264.mp4
Abnormal/Abuse027_x264.mp4
Abnormal/Abuse029_x264.mp4
Abnormal/Abuse031_x264.mp4
Abnormal/Abuse032_x264.mp4
Abnormal/Abuse033_x264.mp4
Abnormal/Abuse034_x264.mp4
Abnormal/Abuse035_x264.mp4
Abnormal/Abuse036_x264.mp4
Abnormal/Abuse037_x264.mp4
Abnormal/Abuse038_x264.mp4
Abnormal/Abuse039_x264.mp4
Abnormal/Abuse040_x264.mp4
Abnormal/Abuse041_x264.mp4
Abnormal/Abuse042_x264.mp4
Abnormal/Abuse043_x264.mp4
Abnormal/Abuse044_x264.mp4
Abnormal/Abuse045_x264.mp4
Abnormal/Abuse046_x264.mp4
Abnormal/Abuse047_x264.mp4
Abnormal/Abuse048_x264.mp4
Abnormal/Abuse049_x264.mp4
Abnormal/Abuse050_x264.mp4
Abnormal/Arrest015_x264.mp4
Abnormal/Arrest016_x264.mp4
Abnormal/Arrest017_x264.mp4
Abnormal/Arrest018_x264.mp4
Abnormal/Arrest019_x264.mp4
Abnormal/Arrest020_x264.mp4
Abnormal/Arrest021_x264.mp4
Abnormal/Arrest022_x264.mp4
Abnormal/Arrest023_x264.mp4
Abnormal/Arrest025_x264.mp4
Abnormal/Arrest026_x264.mp4
Abnormal/Arrest027_x264.mp4
Abnormal/Arrest028_x264.mp4
Abnormal/Arrest029_x264.mp4
Abnormal/Arrest031_x264.mp4
Abnormal/Arrest032_x264.mp4
Abnormal/Arrest033_x264.mp4
Abnormal/Arrest034_x264.mp4
Abnormal/Arrest035_x264.mp4
Abnormal/Arrest036_x264.mp4
Abnormal/Arrest037_x264.mp4
Abnormal/Arrest038_x264.mp4
Abnormal/Arrest040_x264.mp4
Abnormal/Arrest041_x264.mp4
Abnormal/Arrest042_x264.mp4
Abnormal/Arrest043_x264.mp4
Abnormal/Arrest044_x264.mp4
Abnormal/Arrest046_x264.mp4
Abnormal/Arrest047_x264.mp4
Abnormal/Arrest048_x264.mp4
Abnormal/Arrest049_x264.mp4
Abnormal/Arrest050_x264.mp4
Abnormal/Arrest051_x264.mp4
Abnormal/Arson017_x264.mp4
Abnormal/Arson019_x264.mp4
Abnormal/Arson020_x264.mp4
Abnormal/Arson021_x264.mp4
Abnormal/Arson023_x264.mp4
Abnormal/Arson024_x264.mp4
Abnormal/Arson025_x264.mp4
Abnormal/Arson026_x264.mp4
Abnormal/Arson027_x264.mp4
Abnormal/Arson028_x264.mp4
Abnormal/Arson029_x264.mp4
Abnormal/Arson030_x264.mp4
Abnormal/Arson031_x264.mp4
Abnormal/Arson032_x264.mp4
Abnormal/Arson034_x264.mp4
Abnormal/Arson036_x264.mp4
Abnormal/Arson037_x264.mp4
Abnormal/Arson038_x264.mp4
Abnormal/Arson039_x264.mp4
Abnormal/Arson040_x264.mp4
Abnormal/Arson042_x264.mp4
Abnormal/Arson044_x264.mp4
Abnormal/Arson045_x264.mp4
Abnormal/Arson046_x264.mp4
Abnormal/Arson047_x264.mp4
Abnormal/Arson048_x264.mp4
Abnormal/Arson049_x264.mp4
Abnormal/Arson050_x264.mp4
Abnormal/Arson051_x264.mp4
Abnormal/Arson052_x264.mp4
Abnormal/Arson053_x264.mp4
Abnormal/Assault014_x264.mp4
Abnormal/Assault015_x264.mp4
Abnormal/Assault016_x264.mp4
Abnormal/Assault017_x264.mp4
Abnormal/Assault018_x264.mp4
Abnormal/Assault019_x264.mp4
Abnormal/Assault020_x264.mp4
Abnormal/Assault022_x264.mp4
Abnormal/Assault023_x264.mp4
Abnormal/Assault024_x264.mp4
Abnormal/Assault025_x264.mp4
Abnormal/Assault026_x264.mp4
Abnormal/Assault027_x264.mp4
Abnormal/Assault028_x264.mp4
Abnormal/Assault029_x264.mp4
Abnormal/Assault030_x264.mp4
Abnormal/Assault031_x264.mp4
Abnormal/Assault032_x264.mp4
Abnormal/Assault033_x264.mp4
Abnormal/Assault034_x264.mp4
Abnormal/Assault035_x264.mp4
Abnormal/Assault036_x264.mp4
Abnormal/Assault037_x264.mp4
Abnormal/Assault038_x264.mp4
Abnormal/Assault039_x264.mp4
Abnormal/Assault040_x264.mp4
Abnormal/Assault041_x264.mp4
Abnormal/Assault042_x264.mp4
Abnormal/Assault044_x264.mp4
Abnormal/Assault045_x264.mp4
Abnormal/Assault046_x264.mp4
Abnormal/Assault047_x264.mp4
Abnormal/Assault048_x264.mp4
Abnormal/Assault049_x264.mp4
Abnormal/Assault050_x264.mp4
Abnormal/Assault051_x264.mp4
Abnormal/Assault052_x264.mp4
Abnormal/Burglary013_x264.mp4
Abnormal/Burglary014_x264.mp4
Abnormal/Burglary015_x264.mp4
Abnormal/Burglary016_x264.mp4
Abnormal/Burglary019_x264.mp4
Abnormal/Burglary020_x264.mp4
Abnormal/Burglary022_x264.mp4
Abnormal/Burglary023_x264.mp4
Abnormal/Burglary025_x264.mp4
Abnormal/Burglary026_x264.mp4
Abnormal/Burglary027_x264.mp4
Abnormal/Burglary028_x264.mp4
Abnormal/Burglary029_x264.mp4
Abnormal/Burglary030_x264.mp4
Abnormal/Burglary031_x264.mp4
Abnormal/Burglary034_x264.mp4
Abnormal/Burglary036_x264.mp4
Abnormal/Burglary038_x264.mp4
Abnormal/Burglary039_x264.mp4
Abnormal/Burglary040_x264.mp4
Abnormal/Burglary041_x264.mp4
Abnormal/Burglary042_x264.mp4
Abnormal/Burglary043_x264.mp4
Abnormal/Burglary044_x264.mp4
Abnormal/Burglary045_x264.mp4
Abnormal/Burglary046_x264.mp4
Abnormal/Burglary047_x264.mp4
Abnormal/Burglary048_x264.mp4
Abnormal/Burglary049_x264.mp4
Abnormal/Burglary050_x264.mp4
Abnormal/Burglary051_x264.mp4
Abnormal/Burglary052_x264.mp4
Abnormal/Burglary053_x264.mp4
Abnormal/Burglary054_x264.mp4
Abnormal/Burglary055_x264.mp4
Abnormal/Burglary056_x264.mp4
Abnormal/Burglary057_x264.mp4
Abnormal/Burglary058_x264.mp4
Abnormal/Burglary059_x264.mp4
Abnormal/Explosion024_x264.mp4
Abnormal/Explosion026_x264.mp4
Abnormal/Explosion030_x264.mp4
Abnormal/Explosion032_x264.mp4
Abnormal/Explosion034_x264.mp4
Abnormal/Explosion037_x264.mp4
Abnormal/Explosion038_x264.mp4
Abnormal/Explosion040_x264.mp4
Abnormal/Explosion041_x264.mp4
Abnormal/Explosion042_x264.mp4
Abnormal/Explosion043_x264.mp4
Abnormal/Explosion044_x264.mp4
Abnormal/Explosion045_x264.mp4
Abnormal/Explosion047_x264.mp4
Abnormal/Explosion048_x264.mp4
Abnormal/Explosion050_x264.mp4
Abnormal/Explosion051_x264.mp4
Abnormal/Explosion052_x264.mp4
Abnormal/Fighting014_x264.mp4
Abnormal/Fighting015_x264.mp4
Abnormal/Fighting016_x264.mp4
Abnormal/Fighting017_x264.mp4
Abnormal/Fighting019_x264.mp4
Abnormal/Fighting020_x264.mp4
Abnormal/Fighting021_x264.mp4
Abnormal/Fighting022_x264.mp4
Abnormal/Fighting023_x264.mp4
Abnormal/Fighting024_x264.mp4
Abnormal/Fighting025_x264.mp4
Abnormal/Fighting026_x264.mp4
Abnormal/Fighting027_x264.mp4
Abnormal/Fighting028_x264.mp4
Abnormal/Fighting029_x264.mp4
Abnormal/Fighting030_x264.mp4
Abnormal/Fighting031_x264.mp4
Abnormal/Fighting032_x264.mp4
Abnormal/Fighting034_x264.mp4
Abnormal/Fighting035_x264.mp4
Abnormal/Fighting036_x264.mp4
Abnormal/Fighting037_x264.mp4
Abnormal/Fighting038_x264.mp4
Abnormal/Fighting039_x264.mp4
Abnormal/Fighting040_x264.mp4
Abnormal/Fighting041_x264.mp4
Abnormal/Fighting043_x264.mp4
Abnormal/Fighting044_x264.mp4
Abnormal/Fighting045_x264.mp4
Abnormal/Fighting046_x264.mp4
Abnormal/Fighting048_x264.mp4
Abnormal/Fighting049_x264.mp4
Abnormal/Fighting050_x264.mp4
Abnormal/Fighting051_x264.mp4
Normal/Normal_Videos184_x264.mp4
Normal/Normal_Videos185_x264.mp4
Normal/Normal_Videos186_x264.mp4
Normal/Normal_Videos187_x264.mp4
Normal/Normal_Videos188_x264.mp4
Normal/Normal_Videos190_x264.mp4
Normal/Normal_Videos191_x264.mp4
Normal/Normal_Videos192_x264.mp4
Normal/Normal_Videos193_x264.mp4
Normal/Normal_Videos194_x264.mp4
Normal/Normal_Videos195_x264.mp4
Normal/Normal_Videos197_x264.mp4
Normal/Normal_Videos198_x264.mp4
Normal/Normal_Videos199_x264.mp4
Normal/Normal_Videos200_x264.mp4
Normal/Normal_Videos201_x264.mp4
Normal/Normal_Videos202_x264.mp4
Normal/Normal_Videos204_x264.mp4
Normal/Normal_Videos205_x264.mp4
Normal/Normal_Videos206_x264.mp4
Normal/Normal_Videos207_x264.mp4
Normal/Normal_Videos208_x264.mp4
Normal/Normal_Videos209_x264.mp4
Normal/Normal_Videos211_x264.mp4
Normal/Normal_Videos212_x264.mp4
Normal/Normal_Videos213_x264.mp4
Normal/Normal_Videos214_x264.mp4
Normal/Normal_Videos215_x264.mp4
Normal/Normal_Videos216_x264.mp4
Normal/Normal_Videos218_x264.mp4
Normal/Normal_Videos219_x264.mp4
Normal/Normal_Videos220_x264.mp4
Normal/Normal_Videos221_x264.mp4
Normal/Normal_Videos222_x264.mp4
Normal/Normal_Videos223_x264.mp4
Normal/Normal_Videos226_x264.mp4
Normal/Normal_Videos227_x264.mp4
Normal/Normal_Videos228_x264.mp4
Normal/Normal_Videos229_x264.mp4
Normal/Normal_Videos230_x264.mp4
Normal/Normal_Videos231_x264.mp4
Normal/Normal_Videos232_x264.mp4
Normal/Normal_Videos233_x264.mp4
Normal/Normal_Videos234_x264.mp4
Normal/Normal_Videos235_x264.mp4
Normal/Normal_Videos236_x264.mp4
Normal/Normal_Videos237_x264.mp4
Normal/Normal_Videos238_x264.mp4
Normal/Normal_Videos239_x264.mp4
Normal/Normal_Videos240_x264.mp4
Normal/Normal_Videos241_x264.mp4
Normal/Normal_Videos242_x264.mp4
Normal/Normal_Videos243_x264.mp4
Normal/Normal_Videos244_x264.mp4
Normal/Normal_Videos249_x264.mp4
Normal/Normal_Videos250_x264.mp4
Normal/Normal_Videos252_x264.mp4
Normal/Normal_Videos253_x264.mp4
Normal/Normal_Videos254_x264.mp4
Normal/Normal_Videos255_x264.mp4
Normal/Normal_Videos256_x264.mp4
Normal/Normal_Videos257_x264.mp4
Normal/Normal_Videos258_x264.mp4
Normal/Normal_Videos259_x264.mp4
Normal/Normal_Videos260_x264.mp4
Normal/Normal_Videos261_x264.mp4
Normal/Normal_Videos262_x264.mp4
Normal/Normal_Videos263_x264.mp4
Normal/Normal_Videos264_x264.mp4
Normal/Normal_Videos265_x264.mp4
Normal/Normal_Videos267_x264.mp4
Normal/Normal_Videos268_x264.mp4
Normal/Normal_Videos269_x264.mp4
Normal/Normal_Videos270_x264.mp4
Normal/Normal_Videos271_x264.mp4
Normal/Normal_Videos272_x264.mp4
Normal/Normal_Videos273_x264.mp4
Normal/Normal_Videos274_x264.mp4
Normal/Normal_Videos275_x264.mp4
Normal/Normal_Videos276_x264.mp4
Normal/Normal_Videos278_x264.mp4
Normal/Normal_Videos279_x264.mp4
Normal/Normal_Videos280_x264.mp4
Normal/Normal_Videos281_x264.mp4
Normal/Normal_Videos282_x264.mp4
Normal/Normal_Videos283_x264.mp4
Normal/Normal_Videos284_x264.mp4
Normal/Normal_Videos285_x264.mp4
Normal/Normal_Videos286_x264.mp4
Normal/Normal_Videos287_x264.mp4
Normal/Normal_Videos288_x264.mp4
Normal/Normal_Videos290_x264.mp4
Normal/Normal_Videos291_x264.mp4
Normal/Normal_Videos292_x264.mp4
Normal/Normal_Videos293_x264.mp4
Normal/Normal_Videos294_x264.mp4
Normal/Normal_Videos295_x264.mp4
Normal/Normal_Videos296_x264.mp4
Normal/Normal_Videos297_x264.mp4
Normal/Normal_Videos298_x264.mp4
Normal/Normal_Videos299_x264.mp4
Normal/Normal_Videos300_x264.mp4
Normal/Normal_Videos301_x264.mp4
Normal/Normal_Videos302_x264.mp4
Normal/Normal_Videos303_x264.mp4
Normal/Normal_Videos304_x264.mp4
Normal/Normal_Videos305_x264.mp4
Normal/Normal_Videos306_x264.mp4
Normal/Normal_Videos309_x264.mp4
Normal/Normal_Videos311_x264.mp4
Normal/Normal_Videos313_x264.mp4
Normal/Normal_Videos314_x264.mp4
Normal/Normal_Videos315_x264.mp4
Normal/Normal_Videos316_x264.mp4
Normal/Normal_Videos318_x264.mp4
Normal/Normal_Videos319_x264.mp4
Normal/Normal_Videos320_x264.mp4
Normal/Normal_Videos321_x264.mp4
Normal/Normal_Videos322_x264.mp4
Normal/Normal_Videos324_x264.mp4
Normal/Normal_Videos325_x264.mp4
Normal/Normal_Videos326_x264.mp4
Normal/Normal_Videos327_x264.mp4
Normal/Normal_Videos328_x264.mp4
Normal/Normal_Videos329_x264.mp4
Normal/Normal_Videos330_x264.mp4
Normal/Normal_Videos333_x264.mp4
Normal/Normal_Videos334_x264.mp4
Normal/Normal_Videos335_x264.mp4
Normal/Normal_Videos336_x264.mp4
Normal/Normal_Videos337_x264.mp4
Normal/Normal_Videos338_x264.mp4
Normal/Normal_Videos339_x264.mp4
Normal/Normal_Videos340_x264.mp4
Normal/Normal_Videos341_x264.mp4
Normal/Normal_Videos342_x264.mp4
Normal/Normal_Videos343_x264.mp4
Normal/Normal_Videos344_x264.mp4
Normal/Normal_Videos346_x264.mp4
Normal/Normal_Videos347_x264.mp4
Normal/Normal_Videos348_x264.mp4
Normal/Normal_Videos349_x264.mp4
Normal/Normal_Videos350_x264.mp4
Normal/Normal_Videos351_x264.mp4
Normal/Normal_Videos353_x264.mp4
Normal/Normal_Videos354_x264.mp4
Normal/Normal_Videos355_x264.mp4
Normal/Normal_Videos356_x264.mp4
Normal/Normal_Videos357_x264.mp4
Normal/Normal_Videos358_x264.mp4
Normal/Normal_Videos359_x264.mp4
Normal/Normal_Videos361_x264.mp4
Normal/Normal_Videos362_x264.mp4
Normal/Normal_Videos363_x264.mp4
Normal/Normal_Videos364_x264.mp4
Normal/Normal_Videos366_x264.mp4
Normal/Normal_Videos367_x264.mp4
Normal/Normal_Videos368_x264.mp4
Normal/Normal_Videos369_x264.mp4
Normal/Normal_Videos370_x264.mp4
Normal/Normal_Videos372_x264.mp4
Normal/Normal_Videos373_x264.mp4
Normal/Normal_Videos374_x264.mp4
Normal/Normal_Videos376_x264.mp4
Normal/Normal_Videos377_x264.mp4
Normal/Normal_Videos378_x264.mp4
Normal/Normal_Videos379_x264.mp4
Normal/Normal_Videos380_x264.mp4
Normal/Normal_Videos381_x264.mp4
Normal/Normal_Videos382_x264.mp4
Normal/Normal_Videos383_x264.mp4
Normal/Normal_Videos384_x264.mp4
Normal/Normal_Videos385_x264.mp4
Normal/Normal_Videos386_x264.mp4
Normal/Normal_Videos387_x264.mp4
Normal/Normal_Videos388_x264.mp4
Normal/Normal_Videos389_x264.mp4
Normal/Normal_Videos390_x264.mp4
Normal/Normal_Videos391_x264.mp4
Normal/Normal_Videos392_x264.mp4
Normal/Normal_Videos393_x264.mp4
Normal/Normal_Videos394_x264.mp4
Normal/Normal_Videos395_x264.mp4
Normal/Normal_Videos398_x264.mp4
Normal/Normal_Videos399_x264.mp4
Normal/Normal_Videos400_x264.mp4
Normal/Normal_Videos402_x264.mp4
Normal/Normal_Videos403_x264.mp4
Normal/Normal_Videos404_x264.mp4
Normal/Normal_Videos405_x264.mp4
Normal/Normal_Videos406_x264.mp4
Normal/Normal_Videos407_x264.mp4
Normal/Normal_Videos408_x264.mp4
Normal/Normal_Videos409_x264.mp4
Normal/Normal_Videos410_x264.mp4
Normal/Normal_Videos411_x264.mp4
Normal/Normal_Videos412_x264.mp4
Normal/Normal_Videos413_x264.mp4
Normal/Normal_Videos414_x264.mp4
Normal/Normal_Videos416_x264.mp4
Normal/Normal_Videos418_x264.mp4
Normal/Normal_Videos419_x264.mp4
Normal/Normal_Videos420_x264.mp4
Normal/Normal_Videos421_x264.mp4
Normal/Normal_Videos422_x264.mp4
Normal/Normal_Videos423_x264.mp4
Normal/Normal_Videos424_x264.mp4
Normal/Normal_Videos426_x264.mp4
Normal/Normal_Videos427_x264.mp4
Normal/Normal_Videos428_x264.mp4
Normal/Normal_Videos429_x264.mp4
Normal/Normal_Videos430_x264.mp4
Normal/Normal_Videos431_x264.mp4
Normal/Normal_Videos432_x264.mp4
Normal/Normal_Videos433_x264.mp4
Normal/Normal_Videos434_x264.mp4
Normal/Normal_Videos435_x264.mp4
Normal/Normal_Videos436_x264.mp4
Normal/Normal_Videos437_x264.mp4
Normal/Normal_Videos438_x264.mp4
Normal/Normal_Videos440_x264.mp4
Normal/Normal_Videos441_x264.mp4
Normal/Normal_Videos442_x264.mp4
Normal/Normal_Videos443_x264.mp4
Normal/Normal_Videos444_x264.mp4
Normal/Normal_Videos445_x264.mp4
Normal/Normal_Videos446_x264.mp4
Normal/Normal_Videos451_x264.mp4
Normal/Normal_Videos454_x264.mp4
Normal/Normal_Videos455_x264.mp4
Normal/Normal_Videos456_x264.mp4
Normal/Normal_Videos457_x264.mp4
Normal/Normal_Videos458_x264.mp4
Normal/Normal_Videos459_x264.mp4
Normal/Normal_Videos460_x264.mp4
Normal/Normal_Videos461_x264.mp4
Normal/Normal_Videos462_x264.mp4
Normal/Normal_Videos463_x264.mp4
Normal/Normal_Videos464_x264.mp4
Normal/Normal_Videos465_x264.mp4
Normal/Normal_Videos466_x264.mp4
Normal/Normal_Videos467_x264.mp4
Normal/Normal_Videos468_x264.mp4
Normal/Normal_Videos469_x264.mp4
Normal/Normal_Videos470_x264.mp4
Normal/Normal_Videos474_x264.mp4
Normal/Normal_Videos476_x264.mp4
Normal/Normal_Videos477_x264.mp4
Normal/Normal_Videos480_x264.mp4
Normal/Normal_Videos481_x264.mp4
Normal/Normal_Videos482_x264.mp4
Normal/Normal_Videos483_x264.mp4
Normal/Normal_Videos485_x264.mp4
Normal/Normal_Videos486_x264.mp4
Normal/Normal_Videos487_x264.mp4
Normal/Normal_Videos488_x264.mp4
Normal/Normal_Videos489_x264.mp4
Normal/Normal_Videos490_x264.mp4
Normal/Normal_Videos491_x264.mp4
Normal/Normal_Videos493_x264.mp4
Normal/Normal_Videos495_x264.mp4
Normal/Normal_Videos497_x264.mp4
Normal/Normal_Videos498_x264.mp4
Normal/Normal_Videos499_x264.mp4
Normal/Normal_Videos500_x264.mp4
Normal/Normal_Videos501_x264.mp4
Normal/Normal_Videos502_x264.mp4
Normal/Normal_Videos503_x264.mp4
Normal/Normal_Videos504_x264.mp4
Normal/Normal_Videos505_x264.mp4
Normal/Normal_Videos506_x264.mp4
Normal/Normal_Videos507_x264.mp4
Normal/Normal_Videos508_x264.mp4
Normal/Normal_Videos509_x264.mp4
Normal/Normal_Videos513_x264.mp4
Normal/Normal_Videos514_x264.mp4
Normal/Normal_Videos515_x264.mp4
Normal/Normal_Videos516_x264.mp4
Normal/Normal_Videos517_x264.mp4
Normal/Normal_Videos518_x264.mp4
Normal/Normal_Videos519_x264.mp4
Normal/Normal_Videos522_x264.mp4
Normal/Normal_Videos523_x264.mp4
Normal/Normal_Videos524_x264.mp4
Normal/Normal_Videos526_x264.mp4
Normal/Normal_Videos527_x264.mp4
Normal/Normal_Videos528_x264.mp4
Normal/Normal_Videos531_x264.mp4
Normal/Normal_Videos535_x264.mp4
Normal/Normal_Videos537_x264.mp4
Normal/Normal_Videos538_x264.mp4
Normal/Normal_Videos539_x264.mp4
Normal/Normal_Videos542_x264.mp4
Normal/Normal_Videos545_x264.mp4
Normal/Normal_Videos546_x264.mp4
Normal/Normal_Videos549_x264.mp4
Normal/Normal_Videos550_x264.mp4
Normal/Normal_Videos552_x264.mp4
Normal/Normal_Videos553_x264.mp4
Normal/Normal_Videos554_x264.mp4
Normal/Normal_Videos555_x264.mp4
Normal/Normal_Videos558_x264.mp4
Normal/Normal_Videos567_x264.mp4
Normal/Normal_Videos568_x264.mp4
Normal/Normal_Videos569_x264.mp4
Normal/Normal_Videos570_x264.mp4
Normal/Normal_Videos571_x264.mp4
Normal/Normal_Videos572_x264.mp4
Normal/Normal_Videos573_x264.mp4
Normal/Normal_Videos574_x264.mp4
Normal/Normal_Videos575_x264.mp4
Normal/Normal_Videos578_x264.mp4
Normal/Normal_Videos580_x264.mp4
Normal/Normal_Videos581_x264.mp4
Normal/Normal_Videos582_x264.mp4
Normal/Normal_Videos583_x264.mp4
Normal/Normal_Videos584_x264.mp4
Normal/Normal_Videos585_x264.mp4
Normal/Normal_Videos586_x264.mp4
Normal/Normal_Videos587_x264.mp4
Normal/Normal_Videos588_x264.mp4
Normal/Normal_Videos589_x264.mp4
Normal/Normal_Videos590_x264.mp4
Normal/Normal_Videos591_x264.mp4
Normal/Normal_Videos592_x264.mp4
Normal/Normal_Videos593_x264.mp4
Normal/Normal_Videos594_x264.mp4
Normal/Normal_Videos595_x264.mp4
Normal/Normal_Videos596_x264.mp4
Normal/Normal_Videos598_x264.mp4
Normal/Normal_Videos599_x264.mp4
Normal/Normal_Videos600_x264.mp4
Normal/Normal_Videos601_x264.mp4
Normal/Normal_Videos602_x264.mp4
Normal/Normal_Videos604_x264.mp4
Normal/Normal_Videos605_x264.mp4
Normal/Normal_Videos607_x264.mp4
Normal/Normal_Videos608_x264.mp4
Normal/Normal_Videos609_x264.mp4
Normal/Normal_Videos610_x264.mp4
Normal/Normal_Videos611_x264.mp4
Normal/Normal_Videos612_x264.mp4
Normal/Normal_Videos613_x264.mp4
Normal/Normal_Videos614_x264.mp4
Normal/Normal_Videos615_x264.mp4
Normal/Normal_Videos616_x264.mp4
Normal/Normal_Videos617_x264.mp4
Normal/Normal_Videos618_x264.mp4
Normal/Normal_Videos619_x264.mp4
Normal/Normal_Videos620_x264.mp4
Normal/Normal_Videos622_x264.mp4
Normal/Normal_Videos623_x264.mp4
Normal/Normal_Videos624_x264.mp4
Normal/Normal_Videos625_x264.mp4
Normal/Normal_Videos626_x264.mp4
Normal/Normal_Videos627_x264.mp4
Normal/Normal_Videos628_x264.mp4
Normal/Normal_Videos629_x264.mp4
Normal/Normal_Videos631_x264.mp4
Normal/Normal_Videos632_x264.mp4
Normal/Normal_Videos635_x264.mp4
Normal/Normal_Videos636_x264.mp4
Normal/Normal_Videos637_x264.mp4
Normal/Normal_Videos639_x264.mp4
Normal/Normal_Videos640_x264.mp4
Normal/Normal_Videos643_x264.mp4
Normal/Normal_Videos644_x264.mp4
Normal/Normal_Videos645_x264.mp4
Normal/Normal_Videos646_x264.mp4
Normal/Normal_Videos647_x264.mp4
Normal/Normal_Videos648_x264.mp4
Normal/Normal_Videos649_x264.mp4
Normal/Normal_Videos650_x264.mp4
Normal/Normal_Videos651_x264.mp4
Normal/Normal_Videos652_x264.mp4
Normal/Normal_Videos653_x264.mp4
Normal/Normal_Videos654_x264.mp4
Normal/Normal_Videos655_x264.mp4
Normal/Normal_Videos657_x264.mp4
Normal/Normal_Videos658_x264.mp4
Normal/Normal_Videos659_x264.mp4
Normal/Normal_Videos660_x264.mp4
Normal/Normal_Videos661_x264.mp4
Normal/Normal_Videos662_x264.mp4
Normal/Normal_Videos663_x264.mp4
Normal/Normal_Videos664_x264.mp4
Normal/Normal_Videos665_x264.mp4
Normal/Normal_Videos667_x264.mp4
Normal/Normal_Videos668_x264.mp4
Normal/Normal_Videos669_x264.mp4
Normal/Normal_Videos670_x264.mp4
Normal/Normal_Videos671_x264.mp4
Normal/Normal_Videos672_x264.mp4
Normal/Normal_Videos673_x264.mp4
Normal/Normal_Videos674_x264.mp4
Normal/Normal_Videos675_x264.mp4
Normal/Normal_Videos676_x264.mp4
Normal/Normal_Videos677_x264.mp4
Normal/Normal_Videos678_x264.mp4
Normal/Normal_Videos679_x264.mp4
Normal/Normal_Videos680_x264.mp4
Normal/Normal_Videos682_x264.mp4
Normal/Normal_Videos685_x264.mp4
Normal/Normal_Videos690_x264.mp4
Normal/Normal_Videos692_x264.mp4
Normal/Normal_Videos693_x264.mp4
Normal/Normal_Videos694_x264.mp4
Normal/Normal_Videos695_x264.mp4
Normal/Normal_Videos697_x264.mp4
Normal/Normal_Videos698_x264.mp4
Normal/Normal_Videos699_x264.mp4
Normal/Normal_Videos700_x264.mp4
Normal/Normal_Videos703_x264.mp4
Normal/Normal_Videos705_x264.mp4
Normal/Normal_Videos706_x264.mp4
Normal/Normal_Videos707_x264.mp4
Normal/Normal_Videos708_x264.mp4
Normal/Normal_Videos709_x264.mp4
Normal/Normal_Videos711_x264.mp4
Normal/Normal_Videos712_x264.mp4
Abnormal/RoadAccidents025_x264.mp4
Abnormal/RoadAccidents026_x264.mp4
Abnormal/RoadAccidents027_x264.mp4
Abnormal/RoadAccidents028_x264.mp4
Abnormal/RoadAccidents029_x264.mp4
Abnormal/RoadAccidents030_x264.mp4
Abnormal/RoadAccidents031_x264.mp4
Abnormal/RoadAccidents032_x264.mp4
Abnormal/RoadAccidents033_x264.mp4
Abnormal/RoadAccidents034_x264.mp4
Abnormal/RoadAccidents035_x264.mp4
Abnormal/RoadAccidents036_x264.mp4
Abnormal/RoadAccidents037_x264.mp4
Abnormal/RoadAccidents038_x264.mp4
Abnormal/RoadAccidents039_x264.mp4
Abnormal/RoadAccidents040_x264.mp4
Abnormal/RoadAccidents041_x264.mp4
Abnormal/RoadAccidents042_x264.mp4
Abnormal/RoadAccidents043_x264.mp4
Abnormal/RoadAccidents044_x264.mp4
Abnormal/RoadAccidents046_x264.mp4
Abnormal/RoadAccidents047_x264.mp4
Abnormal/RoadAccidents048_x264.mp4
Abnormal/RoadAccidents049_x264.mp4
Abnormal/RoadAccidents050_x264.mp4
Abnormal/RoadAccidents051_x264.mp4
Abnormal/RoadAccidents052_x264.mp4
Abnormal/RoadAccidents053_x264.mp4
Abnormal/RoadAccidents054_x264.mp4
Abnormal/RoadAccidents055_x264.mp4
Abnormal/RoadAccidents056_x264.mp4
Abnormal/RoadAccidents057_x264.mp4
Abnormal/RoadAccidents058_x264.mp4
Abnormal/RoadAccidents059_x264.mp4
Abnormal/RoadAccidents060_x264.mp4
Abnormal/RoadAccidents061_x264.mp4
Abnormal/RoadAccidents062_x264.mp4
Abnormal/RoadAccidents063_x264.mp4
Abnormal/RoadAccidents064_x264.mp4
Abnormal/RoadAccidents065_x264.mp4
Abnormal/RoadAccidents066_x264.mp4
Abnormal/RoadAccidents067_x264.mp4
Abnormal/RoadAccidents068_x264.mp4
Abnormal/RoadAccidents069_x264.mp4
Abnormal/RoadAccidents070_x264.mp4
Abnormal/RoadAccidents071_x264.mp4
Abnormal/RoadAccidents072_x264.mp4
Abnormal/RoadAccidents073_x264.mp4
Abnormal/RoadAccidents074_x264.mp4
Abnormal/Robbery012_x264.mp4
Abnormal/Robbery013_x264.mp4
Abnormal/Robbery014_x264.mp4
Abnormal/Robbery015_x264.mp4
Abnormal/Robbery016_x264.mp4
Abnormal/Robbery017_x264.mp4
Abnormal/Robbery018_x264.mp4
Abnormal/Robbery019_x264.mp4
Abnormal/Robbery020_x264.mp4
Abnormal/Robbery021_x264.mp4
Abnormal/Robbery022_x264.mp4
Abnormal/Robbery023_x264.mp4
Abnormal/Robbery024_x264.mp4
Abnormal/Robbery025_x264.mp4
Abnormal/Robbery026_x264.mp4
Abnormal/Robbery027_x264.mp4
Abnormal/Robbery028_x264.mp4
Abnormal/Robbery029_x264.mp4
Abnormal/Robbery030_x264.mp4
Abnormal/Robbery031_x264.mp4
Abnormal/Robbery032_x264.mp4
Abnormal/Robbery033_x264.mp4
Abnormal/Robbery034_x264.mp4
Abnormal/Robbery035_x264.mp4
Abnormal/Robbery036_x264.mp4
Abnormal/Robbery037_x264.mp4
Abnormal/Robbery038_x264.mp4
Abnormal/Robbery039_x264.mp4
Abnormal/Robbery040_x264.mp4
Abnormal/Robbery041_x264.mp4
Abnormal/Robbery042_x264.mp4
Abnormal/Robbery043_x264.mp4
Abnormal/Robbery044_x264.mp4
Abnormal/Robbery045_x264.mp4
Abnormal/Robbery046_x264.mp4
Abnormal/Robbery047_x264.mp4
Abnormal/Robbery049_x264.mp4
Abnormal/Robbery051_x264.mp4
Abnormal/Robbery052_x264.mp4
Abnormal/Robbery053_x264.mp4
Abnormal/Robbery054_x264.mp4
Abnormal/Robbery055_x264.mp4
Abnormal/Robbery056_x264.mp4
Abnormal/Robbery057_x264.mp4
Abnormal/Robbery058_x264.mp4
Abnormal/Robbery059_x264.mp4
Abnormal/Robbery060_x264.mp4
Abnormal/Robbery061_x264.mp4
Abnormal/Shooting027_x264.mp4
Abnormal/Shooting029_x264.mp4
Abnormal/Shooting030_x264.mp4
Abnormal/Shooting031_x264.mp4
Abnormal/Shooting036_x264.mp4
Abnormal/Shooting038_x264.mp4
Abnormal/Shooting039_x264.mp4
Abnormal/Shooting040_x264.mp4
Abnormal/Shooting041_x264.mp4
Abnormal/Shooting042_x264.mp4
Abnormal/Shooting044_x264.mp4
Abnormal/Shooting050_x264.mp4
Abnormal/Shooting051_x264.mp4
Abnormal/Shooting052_x264.mp4
Abnormal/Shooting053_x264.mp4
Abnormal/Shooting054_x264.mp4
Abnormal/Shoplifting030_x264.mp4
Abnormal/Shoplifting032_x264.mp4
Abnormal/Shoplifting036_x264.mp4
Abnormal/Shoplifting040_x264.mp4
Abnormal/Shoplifting041_x264.mp4
Abnormal/Shoplifting042_x264.mp4
Abnormal/Shoplifting043_x264.mp4
Abnormal/Shoplifting045_x264.mp4
Abnormal/Shoplifting047_x264.mp4
Abnormal/Shoplifting048_x264.mp4
Abnormal/Shoplifting050_x264.mp4
Abnormal/Shoplifting051_x264.mp4
Abnormal/Shoplifting052_x264.mp4
Abnormal/Shoplifting054_x264.mp4
Abnormal/Shoplifting055_x264.mp4
Abnormal/Stealing014_x264.mp4
Abnormal/Stealing015_x264.mp4
Abnormal/Stealing016_x264.mp4
Abnormal/Stealing017_x264.mp4
Abnormal/Stealing018_x264.mp4
Abnormal/Stealing020_x264.mp4
Abnormal/Stealing021_x264.mp4
Abnormal/Stealing022_x264.mp4
Abnormal/Stealing023_x264.mp4
Abnormal/Stealing024_x264.mp4
Abnormal/Stealing025_x264.mp4
Abnormal/Stealing026_x264.mp4
Abnormal/Stealing027_x264.mp4
Abnormal/Stealing028_x264.mp4
Abnormal/Stealing029_x264.mp4
Abnormal/Stealing030_x264.mp4
Abnormal/Stealing031_x264.mp4
Abnormal/Stealing032_x264.mp4
Abnormal/Stealing035_x264.mp4
Abnormal/Stealing037_x264.mp4
Abnormal/Stealing042_x264.mp4
Abnormal/Stealing043_x264.mp4
Abnormal/Stealing044_x264.mp4
Abnormal/Stealing045_x264.mp4
Abnormal/Stealing046_x264.mp4
Abnormal/Stealing047_x264.mp4
Abnormal/Stealing048_x264.mp4
Abnormal/Stealing049_x264.mp4
Abnormal/Stealing050_x264.mp4
Abnormal/Stealing051_x264.mp4
Abnormal/Stealing052_x264.mp4
Abnormal/Vandalism012_x264.mp4
Abnormal/Vandalism013_x264.mp4
Abnormal/Vandalism014_x264.mp4
Abnormal/Vandalism018_x264.mp4
Abnormal/Vandalism019_x264.mp4
Abnormal/Vandalism020_x264.mp4
Abnormal/Vandalism021_x264.mp4
Abnormal/Vandalism022_x264.mp4
Abnormal/Vandalism023_x264.mp4
Abnormal/Vandalism024_x264.mp4
Abnormal/Vandalism026_x264.mp4
Abnormal/Vandalism027_x264.mp4
Abnormal/Vandalism029_x264.mp4
Abnormal/Vandalism030_x264.mp4
Abnormal/Vandalism031_x264.mp4
Abnormal/Vandalism032_x264.mp4
Abnormal/Vandalism033_x264.mp4
Abnormal/Vandalism034_x264.mp4
Abnormal/Vandalism035_x264.mp4
Abnormal/Vandalism037_x264.mp4
Abnormal/Vandalism038_x264.mp4
Abnormal/Vandalism039_x264.mp4
Abnormal/Vandalism040_x264.mp4
Abnormal/Vandalism041_x264.mp4
Abnormal/Vandalism043_x264.mp4
Abnormal/Vandalism044_x264.mp4
Abnormal/Vandalism045_x264.mp4
Abnormal/Vandalism046_x264.mp4
Abnormal/Vandalism047_x264.mp4
Abnormal/Vandalism048_x264.mp4
Abnormal/Vandalism049_x264.mp4
Abnormal/Vandalism050_x264.mp4
